# Supplementary material for: Herpesvirus entry mediator on T cells as a protective factor for myasthenia gravis: A Mendelian randomization study
Source: Front Immunol. 2022 Aug 1;13:931821. doi: 10.3389/fimmu.2022.931821 (PMC9376372; doi:10.3389/fimmu.2022.931821)
Supplement: Supplementary File 1 — The detailed instrumental SNPs information of primary and secondary analysis. [file Table_1.xlsx]

## Sheet: US and Italians
SNP	effect_allele.exposure	other_allele.exposure	effect_allele.outcome	other_allele.outcome	beta.exposure	beta.outcome	eaf.exposure	eaf.outcome	remove	palindromic	ambiguous	id.outcome	chr.outcome	pos.outcome	ncase.outcome	ncontrol.outcome	se.outcome	pval.outcome	outcome	mr_keep.outcome	pval_origin.outcome	samplesize.outcome	data_source.outcome	pos.exposure	pval.exposure	se.exposure	samplesize.exposure	chr.exposure	id.exposure	exposure	mr_keep.exposure	pval_origin.exposure	data_source.exposure	action	mr_keep
rs10176830	C	G	C	G	29.23	0.1211	0.0003	0.0247758	FALSE	TRUE	FALSE	2KZpA1	2	83404804	1873	36370	0.1289	0.3474	Myasthenia gravis	TRUE	reported	38243	textfile	83631928	5.9731e-11	4.452	3425	2	ebi-a-GCST90001700	CD45RA+ CD28- CD8+ T cell %T cell || id:ebi-a-GCST90001700	TRUE	reported	igd	2	TRUE
rs10824158	T	G	T	G	9.768	-0.0136	0.0019	0.0339147	FALSE	FALSE	FALSE	2KZpA1	10	52156108	1873	36370	0.1105	0.9023	Myasthenia gravis	TRUE	reported	38243	textfile	53915868	1.62401e-08	1.725	3425	10	ebi-a-GCST90001700	CD45RA+ CD28- CD8+ T cell %T cell || id:ebi-a-GCST90001700	TRUE	reported	igd	2	TRUE
rs111747460	A	G	A	G	26.82	-0.1348	0.0003	0.0106294	FALSE	FALSE	FALSE	2KZpA1	3	73967167	1873	36370	0.213	0.5269	Myasthenia gravis	TRUE	reported	38243	textfile	74016318	4.80596e-10	4.296	3425	3	ebi-a-GCST90001700	CD45RA+ CD28- CD8+ T cell %T cell || id:ebi-a-GCST90001700	TRUE	reported	igd	2	TRUE
rs114581990	G	A	G	A	8.874	0.0268	0.0022	0.0139764	FALSE	FALSE	FALSE	2KZpA1	2	235053373	1873	36370	0.1623	0.869	Myasthenia gravis	TRUE	reported	38243	textfile	235962017	1.513e-08	1.564	3425	2	ebi-a-GCST90001700	CD45RA+ CD28- CD8+ T cell %T cell || id:ebi-a-GCST90001700	TRUE	reported	igd	2	TRUE
rs116399750	A	G	A	G	17.96	0.126	0.0006	0.0133881	FALSE	FALSE	FALSE	2KZpA1	4	175833516	1873	36370	0.1651	0.4452	Myasthenia gravis	TRUE	reported	38243	textfile	176754667	2.27101e-08	3.205	3425	4	ebi-a-GCST90001700	CD45RA+ CD28- CD8+ T cell %T cell || id:ebi-a-GCST90001700	TRUE	reported	igd	2	TRUE
rs116581718	C	T	C	T	22.4	0.0674	0.0006	0.0176634	FALSE	FALSE	FALSE	2KZpA1	5	29413505	1873	36370	0.1534	0.6606	Myasthenia gravis	TRUE	reported	38243	textfile	29413612	1.35207e-11	3.301	3425	5	ebi-a-GCST90001700	CD45RA+ CD28- CD8+ T cell %T cell || id:ebi-a-GCST90001700	TRUE	reported	igd	2	TRUE
rs116915023	T	C	T	C	10.65	-0.1659	0.0016	0.0191408	FALSE	FALSE	FALSE	2KZpA1	18	64775016	1873	36370	0.1497	0.2677	Myasthenia gravis	TRUE	reported	38243	textfile	62442252	2.49701e-09	1.782	3425	18	ebi-a-GCST90001700	CD45RA+ CD28- CD8+ T cell %T cell || id:ebi-a-GCST90001700	TRUE	reported	igd	2	TRUE
rs116916598	G	A	G	A	19.07	-0.0363	0.0006	0.0120937	FALSE	FALSE	FALSE	2KZpA1	11	121876290	1873	36370	0.1797	0.84	Myasthenia gravis	TRUE	reported	38243	textfile	121746998	2.33297e-08	3.407	3425	11	ebi-a-GCST90001700	CD45RA+ CD28- CD8+ T cell %T cell || id:ebi-a-GCST90001700	TRUE	reported	igd	2	TRUE
rs117173207	A	G	A	G	18.77	-0.0884	0.0004	0.015846	FALSE	FALSE	FALSE	2KZpA1	11	24522517	1873	36370	0.1614	0.5841	Myasthenia gravis	TRUE	reported	38243	textfile	24544063	2.10199e-08	3.342	3425	11	ebi-a-GCST90001700	CD45RA+ CD28- CD8+ T cell %T cell || id:ebi-a-GCST90001700	TRUE	reported	igd	2	TRUE
rs117478414	T	C	T	C	32.87	0.0497	0.0001	0.0139503	FALSE	FALSE	FALSE	2KZpA1	8	55168468	1873	36370	0.1663	0.765	Myasthenia gravis	TRUE	reported	38243	textfile	56081028	1.532e-08	5.796	3425	8	ebi-a-GCST90001700	CD45RA+ CD28- CD8+ T cell %T cell || id:ebi-a-GCST90001700	TRUE	reported	igd	2	TRUE
rs117692894	T	G	T	G	33.95	-0.0104	0.0001	0.026044	FALSE	FALSE	FALSE	2KZpA1	7	39547409	1873	36370	0.1282	0.9354	Myasthenia gravis	TRUE	reported	38243	textfile	39587008	5.40804e-09	5.804	3425	7	ebi-a-GCST90001700	CD45RA+ CD28- CD8+ T cell %T cell || id:ebi-a-GCST90001700	TRUE	reported	igd	2	TRUE
rs117867588	A	G	A	G	36.56	-0.0679	0.0001	0.0206051	FALSE	FALSE	FALSE	2KZpA1	8	15842148	1873	36370	0.1408	0.6296	Myasthenia gravis	TRUE	reported	38243	textfile	15699657	6.06206e-09	6.272	3425	8	ebi-a-GCST90001700	CD45RA+ CD28- CD8+ T cell %T cell || id:ebi-a-GCST90001700	TRUE	reported	igd	2	TRUE
rs118089863	T	C	T	C	12.62	0.1097	0.0018	0.0172973	FALSE	FALSE	FALSE	2KZpA1	19	24295114	1873	36370	0.149	0.4618	Myasthenia gravis	TRUE	reported	38243	textfile	24477916	1.98299e-08	2.243	3425	19	ebi-a-GCST90001700	CD45RA+ CD28- CD8+ T cell %T cell || id:ebi-a-GCST90001700	TRUE	reported	igd	2	TRUE
rs12501785	A	G	A	G	10.8	-0.0697	0.0013	0.0189577	FALSE	FALSE	FALSE	2KZpA1	4	179644247	1873	36370	0.1427	0.6251	Myasthenia gravis	TRUE	reported	38243	textfile	180565400	1.00399e-08	1.881	3425	4	ebi-a-GCST90001700	CD45RA+ CD28- CD8+ T cell %T cell || id:ebi-a-GCST90001700	TRUE	reported	igd	2	TRUE
rs137942933	T	G	T	G	23.37	0.0274	0.0006	0.0276913	FALSE	FALSE	FALSE	2KZpA1	20	34516317	1873	36370	0.1272	0.8295	Myasthenia gravis	TRUE	reported	38243	textfile	33104122	1.57906e-13	3.154	3425	20	ebi-a-GCST90001700	CD45RA+ CD28- CD8+ T cell %T cell || id:ebi-a-GCST90001700	TRUE	reported	igd	2	TRUE
rs143395500	T	C	T	C	51.17	-0.4261	0.0001	0.0156107	FALSE	FALSE	FALSE	2KZpA1	10	67777076	1873	36370	0.191	0.02566	Myasthenia gravis	TRUE	reported	38243	textfile	69536834	7.91608e-09	8.845	3425	10	ebi-a-GCST90001700	CD45RA+ CD28- CD8+ T cell %T cell || id:ebi-a-GCST90001700	TRUE	reported	igd	2	TRUE
rs145604620	G	A	G	A	34.45	0.0128	0.0003	0.0157153	FALSE	FALSE	FALSE	2KZpA1	6	11491017	1873	36370	0.1621	0.9371	Myasthenia gravis	TRUE	reported	38243	textfile	11491250	1.2249e-12	4.832	3425	6	ebi-a-GCST90001700	CD45RA+ CD28- CD8+ T cell %T cell || id:ebi-a-GCST90001700	TRUE	reported	igd	2	TRUE
rs146822590	T	A	T	A	14.19	-0.256	0.0009	0.0157545	FALSE	TRUE	FALSE	2KZpA1	12	129576404	1873	36370	0.1844	0.165	Myasthenia gravis	TRUE	reported	38243	textfile	130060949	2.683e-09	2.379	3425	12	ebi-a-GCST90001700	CD45RA+ CD28- CD8+ T cell %T cell || id:ebi-a-GCST90001700	TRUE	reported	igd	2	TRUE
rs147093663	T	G	T	G	42.63	0.2156	0.0001	0.016892	FALSE	FALSE	FALSE	2KZpA1	15	81130561	1873	36370	0.1466	0.1412	Myasthenia gravis	TRUE	reported	38243	textfile	81422902	9.65006e-09	7.413	3425	15	ebi-a-GCST90001700	CD45RA+ CD28- CD8+ T cell %T cell || id:ebi-a-GCST90001700	TRUE	reported	igd	2	TRUE
rs149208831	C	A	C	A	25.69	0.0195	0.0003	0.0210235	FALSE	FALSE	FALSE	2KZpA1	6	10017443	1873	36370	0.143	0.8917	Myasthenia gravis	TRUE	reported	38243	textfile	10017676	3.96899e-10	4.095	3425	6	ebi-a-GCST90001700	CD45RA+ CD28- CD8+ T cell %T cell || id:ebi-a-GCST90001700	TRUE	reported	igd	2	TRUE
rs16864501	A	G	A	G	33.31	-0.0831	0.0001	0.0140287	FALSE	FALSE	FALSE	2KZpA1	3	152668187	1873	36370	0.1686	0.6218	Myasthenia gravis	TRUE	reported	38243	textfile	152385976	7.30802e-09	5.744	3425	3	ebi-a-GCST90001700	CD45RA+ CD28- CD8+ T cell %T cell || id:ebi-a-GCST90001700	TRUE	reported	igd	2	TRUE
rs17791728	C	T	C	T	15.79	0.0817	0.0006	0.0317705	FALSE	FALSE	FALSE	2KZpA1	20	17575942	1873	36370	0.114	0.4739	Myasthenia gravis	TRUE	reported	38243	textfile	17556587	2.10402e-08	2.811	3425	20	ebi-a-GCST90001700	CD45RA+ CD28- CD8+ T cell %T cell || id:ebi-a-GCST90001700	TRUE	reported	igd	2	TRUE
rs185587352	A	G	A	G	18.17	0.1469	0.0006	0.0160029	FALSE	FALSE	FALSE	2KZpA1	3	117666134	1873	36370	0.1617	0.3635	Myasthenia gravis	TRUE	reported	38243	textfile	117384981	3.62101e-09	3.072	3425	3	ebi-a-GCST90001700	CD45RA+ CD28- CD8+ T cell %T cell || id:ebi-a-GCST90001700	TRUE	reported	igd	2	TRUE
rs185754925	G	A	G	A	8.527	0.1229	0.0025	0.0186962	FALSE	FALSE	FALSE	2KZpA1	7	63456632	1873	36370	0.1393	0.3778	Myasthenia gravis	TRUE	reported	38243	textfile	62917010	4.90196e-08	1.56	3425	7	ebi-a-GCST90001700	CD45RA+ CD28- CD8+ T cell %T cell || id:ebi-a-GCST90001700	TRUE	reported	igd	2	TRUE
rs375356899	G	A	G	A	4.521	-0.0102	0.0092	0.0134927	FALSE	FALSE	FALSE	2KZpA1	6	164745545	1873	36370	0.1665	0.9511	Myasthenia gravis	TRUE	reported	38243	textfile	165166578	2.04099e-08	0.8043	3425	6	ebi-a-GCST90001700	CD45RA+ CD28- CD8+ T cell %T cell || id:ebi-a-GCST90001700	TRUE	reported	igd	2	TRUE
rs62321187	T	C	T	C	49	0.0445	0.0001	0.0179118	FALSE	FALSE	FALSE	2KZpA1	4	119684662	1873	36370	0.1494	0.7655	Myasthenia gravis	TRUE	reported	38243	textfile	120605817	1.26386e-17	5.703	3425	4	ebi-a-GCST90001700	CD45RA+ CD28- CD8+ T cell %T cell || id:ebi-a-GCST90001700	TRUE	reported	igd	2	TRUE
rs72758450	C	T	C	T	33.05	-0.1222	0.0001	0.0118322	FALSE	FALSE	FALSE	2KZpA1	15	69518710	1873	36370	0.2241	0.5857	Myasthenia gravis	TRUE	reported	38243	textfile	69811049	5.188e-09	5.644	3425	15	ebi-a-GCST90001700	CD45RA+ CD28- CD8+ T cell %T cell || id:ebi-a-GCST90001700	TRUE	reported	igd	2	TRUE
rs72931475	G	A	G	A	31.04	0.1351	0.0003	0.0111785	FALSE	FALSE	FALSE	2KZpA1	2	158460323	1873	36370	0.1828	0.46	Myasthenia gravis	TRUE	reported	38243	textfile	159316835	7.30466e-13	4.31	3425	2	ebi-a-GCST90001700	CD45RA+ CD28- CD8+ T cell %T cell || id:ebi-a-GCST90001700	TRUE	reported	igd	2	TRUE
rs75993384	C	T	C	T	38.22	0.1546	0.0001	0.0238083	FALSE	FALSE	FALSE	2KZpA1	4	54439704	1873	36370	0.1215	0.2031	Myasthenia gravis	TRUE	reported	38243	textfile	55305871	9.73419e-16	4.737	3425	4	ebi-a-GCST90001700	CD45RA+ CD28- CD8+ T cell %T cell || id:ebi-a-GCST90001700	TRUE	reported	igd	2	TRUE
rs76444609	A	G	A	G	51.58	0.2036	0.0001	0.0102241	FALSE	FALSE	FALSE	2KZpA1	1	248790798	1873	36370	0.1749	0.2444	Myasthenia gravis	TRUE	reported	38243	textfile	249084997	4.81615e-19	5.751	3425	1	ebi-a-GCST90001700	CD45RA+ CD28- CD8+ T cell %T cell || id:ebi-a-GCST90001700	TRUE	reported	igd	2	TRUE
rs76552842	A	G	A	G	49.64	-0.289	0.0001	0.0151531	FALSE	FALSE	FALSE	2KZpA1	11	83722451	1873	36370	0.1954	0.1391	Myasthenia gravis	TRUE	reported	38243	textfile	83433494	6.60237e-19	5.557	3425	11	ebi-a-GCST90001700	CD45RA+ CD28- CD8+ T cell %T cell || id:ebi-a-GCST90001700	TRUE	reported	igd	2	TRUE
rs77113660	G	A	G	A	52.91	-0.3704	0.0001	0.0133227	FALSE	FALSE	FALSE	2KZpA1	12	82856037	1873	36370	0.2031	0.06821	Myasthenia gravis	TRUE	reported	38243	textfile	83249816	1.15611e-20	5.64	3425	12	ebi-a-GCST90001700	CD45RA+ CD28- CD8+ T cell %T cell || id:ebi-a-GCST90001700	TRUE	reported	igd	2	TRUE
rs77214871	T	A	T	A	46.69	-0.2433	0.0001	0.0121983	FALSE	TRUE	FALSE	2KZpA1	13	83431405	1873	36370	0.2227	0.2745	Myasthenia gravis	TRUE	reported	38243	textfile	84005540	3.68638e-18	5.344	3425	13	ebi-a-GCST90001700	CD45RA+ CD28- CD8+ T cell %T cell || id:ebi-a-GCST90001700	TRUE	reported	igd	2	TRUE
rs78069205	G	A	G	A	46.68	-0.1123	0.0001	0.0112047	FALSE	FALSE	FALSE	2KZpA1	10	9626161	1873	36370	0.1784	0.5288	Myasthenia gravis	TRUE	reported	38243	textfile	9668124	5.07096e-09	7.967	3425	10	ebi-a-GCST90001700	CD45RA+ CD28- CD8+ T cell %T cell || id:ebi-a-GCST90001700	TRUE	reported	igd	2	TRUE
rs78750136	C	T	C	T	100.8	0.0333		0.0166043	FALSE	FALSE	FALSE	2KZpA1	14	25839738	1873	36370	0.1544	0.8292	Myasthenia gravis	TRUE	reported	38243	textfile	26308944	5.21075e-18	11.59	3425	14	ebi-a-GCST90001700	CD45RA+ CD28- CD8+ T cell %T cell || id:ebi-a-GCST90001700	TRUE	reported	igd	2	TRUE
rs79851411	A	G	A	G	35.15	-0.1626	0.0001	0.010564	FALSE	FALSE	FALSE	2KZpA1	8	13858881	1873	36370	0.2131	0.4453	Myasthenia gravis	TRUE	reported	38243	textfile	13716390	1.439e-09	5.793	3425	8	ebi-a-GCST90001700	CD45RA+ CD28- CD8+ T cell %T cell || id:ebi-a-GCST90001700	TRUE	reported	igd	2	TRUE
rs80331554	G	A	G	A	44.6	0.2079	0.0001	0.0131135	FALSE	FALSE	FALSE	2KZpA1	15	58721444	1873	36370	0.1655	0.209	Myasthenia gravis	TRUE	reported	38243	textfile	59013643	7.70407e-09	7.703	3425	15	ebi-a-GCST90001700	CD45RA+ CD28- CD8+ T cell %T cell || id:ebi-a-GCST90001700	TRUE	reported	igd	2	TRUE
rs10183338	T	G	T	G	0.1206	0.1155	0.1892	0.293492	FALSE	FALSE	FALSE	2KZpA1	2	110853239	1873	36370	0.0403	0.004148	Myasthenia gravis	TRUE	reported	38243	textfile	111610816	2.66299e-08	0.02163	3427	2	ebi-a-GCST90001553	Naive CD8+ T cell %T cell || id:ebi-a-GCST90001553	TRUE	reported	igd	2	TRUE
rs143809235	G	T	G	T	-12.04	0.2475		0.0159376	FALSE	FALSE	FALSE	2KZpA1	2	166628225	1873	36370	0.1428	0.08312	Myasthenia gravis	TRUE	reported	38243	textfile	167484735	5.87895e-09	2.063	3427	2	ebi-a-GCST90001553	Naive CD8+ T cell %T cell || id:ebi-a-GCST90001553	TRUE	reported	igd	2	TRUE
rs10512469	T	C	T	C	-0.2345	0.0029	0.1639	0.1827	FALSE	FALSE	FALSE	2KZpA1	17	35443783	1873	36370	0.0467	0.9509	Myasthenia gravis	TRUE	reported	38243	textfile	33770802	4.60999e-13	0.03229	3669	17	ebi-a-GCST90001604	T cell %lymphocyte || id:ebi-a-GCST90001604	TRUE	reported	igd	2	TRUE
rs9916257	T	G	T	G	0.1918	-0.0239	0.5685	0.440904	FALSE	FALSE	FALSE	2KZpA1	17	35470352	1873	36370	0.0371	0.5185	Myasthenia gravis	TRUE	reported	38243	textfile	33797371	1.40508e-15	0.02391	3669	17	ebi-a-GCST90001604	T cell %lymphocyte || id:ebi-a-GCST90001604	TRUE	reported	igd	2	TRUE
rs1064086	A	G	A	G	-0.1062	-0.0585	0.328	0.394543	FALSE	FALSE	FALSE	2KZpA1	2	236125417	1873	36370	0.0378	0.1217	Myasthenia gravis	TRUE	reported	38243	textfile	237034061	4.56405e-08	0.01937	3427	2	ebi-a-GCST90001552	Naive CD8+ T cell %CD8+ T cell || id:ebi-a-GCST90001552	TRUE	reported	igd	2	TRUE
rs10786199	A	G	A	G	-0.2028	-0.0244	0.2888	0.387875	FALSE	FALSE	FALSE	2KZpA1	10	95309715	1873	36370	0.0382	0.5226	Myasthenia gravis	TRUE	reported	38243	textfile	97069472	1.62106e-13	0.02738	3440	10	ebi-a-GCST90001658	CD39+ CD4+ T cell %T cell || id:ebi-a-GCST90001658	TRUE	reported	igd	2	TRUE
rs10882701	C	A	C	A	-0.3969	-0.019	0.5141	0.585663	FALSE	FALSE	FALSE	2KZpA1	10	95981314	1873	36370	0.0373	0.6094	Myasthenia gravis	TRUE	reported	38243	textfile	97741071	3.17322e-60	0.02378	3440	10	ebi-a-GCST90001658	CD39+ CD4+ T cell %T cell || id:ebi-a-GCST90001658	TRUE	reported	igd	2	TRUE
rs12268044	T	C	T	C	-0.172	0.0347	0.3438	0.409068	FALSE	FALSE	FALSE	2KZpA1	10	97034858	1873	36370	0.0369	0.348	Myasthenia gravis	TRUE	reported	38243	textfile	98794615	3.155e-11	0.02583	3440	10	ebi-a-GCST90001658	CD39+ CD4+ T cell %T cell || id:ebi-a-GCST90001658	TRUE	reported	igd	2	TRUE
rs72809762	T	C	T	C	0.4022	0.0073	0.0674	0.0388437	FALSE	FALSE	FALSE	2KZpA1	10	95534397	1873	36370	0.09	0.9353	Myasthenia gravis	TRUE	reported	38243	textfile	97294154	1.17598e-16	0.0483	3440	10	ebi-a-GCST90001658	CD39+ CD4+ T cell %T cell || id:ebi-a-GCST90001658	TRUE	reported	igd	2	TRUE
rs7918541	G	A	G	A	-0.5209	0.2201	0.9472	0.983474	FALSE	FALSE	FALSE	2KZpA1	10	96408802	1873	36370	0.1404	0.1169	Myasthenia gravis	TRUE	reported	38243	textfile	98168559	2.85825e-22	0.0533	3440	10	ebi-a-GCST90001658	CD39+ CD4+ T cell %T cell || id:ebi-a-GCST90001658	TRUE	reported	igd	2	TRUE
rs10786199	A	G	A	G	-0.2039	-0.0244	0.2888	0.387875	FALSE	FALSE	FALSE	2KZpA1	10	95309715	1873	36370	0.0382	0.5226	Myasthenia gravis	TRUE	reported	38243	textfile	97069472	1.20698e-13	0.02738	3440	10	ebi-a-GCST90001659	CD39+ CD4+ T cell %CD4+ T cell || id:ebi-a-GCST90001659	TRUE	reported	igd	2	TRUE
rs10882701	C	A	C	A	-0.3997	-0.019	0.5141	0.585663	FALSE	FALSE	FALSE	2KZpA1	10	95981314	1873	36370	0.0373	0.6094	Myasthenia gravis	TRUE	reported	38243	textfile	97741071	4.54255e-61	0.02377	3440	10	ebi-a-GCST90001659	CD39+ CD4+ T cell %CD4+ T cell || id:ebi-a-GCST90001659	TRUE	reported	igd	2	TRUE
rs12268044	T	C	T	C	-0.1834	0.0347	0.3438	0.409068	FALSE	FALSE	FALSE	2KZpA1	10	97034858	1873	36370	0.0369	0.348	Myasthenia gravis	TRUE	reported	38243	textfile	98794615	1.44112e-12	0.02581	3440	10	ebi-a-GCST90001659	CD39+ CD4+ T cell %CD4+ T cell || id:ebi-a-GCST90001659	TRUE	reported	igd	2	TRUE
rs72809762	T	C	T	C	0.4246	0.0073	0.0674	0.0388437	FALSE	FALSE	FALSE	2KZpA1	10	95534397	1873	36370	0.09	0.9353	Myasthenia gravis	TRUE	reported	38243	textfile	97294154	2.12324e-18	0.04825	3440	10	ebi-a-GCST90001659	CD39+ CD4+ T cell %CD4+ T cell || id:ebi-a-GCST90001659	TRUE	reported	igd	2	TRUE
rs7918541	G	A	G	A	-0.5584	0.2201	0.9472	0.983474	FALSE	FALSE	FALSE	2KZpA1	10	96408802	1873	36370	0.1404	0.1169	Myasthenia gravis	TRUE	reported	38243	textfile	98168559	2.15278e-25	0.05319	3440	10	ebi-a-GCST90001659	CD39+ CD4+ T cell %CD4+ T cell || id:ebi-a-GCST90001659	TRUE	reported	igd	2	TRUE
rs10786199	A	G	A	G	-0.1864	-0.0244	0.2888	0.387875	FALSE	FALSE	FALSE	2KZpA1	10	95309715	1873	36370	0.0382	0.5226	Myasthenia gravis	TRUE	reported	38243	textfile	97069472	5.61177e-11	0.02836	3437	10	ebi-a-GCST90001491	CD39+ activated CD4 regulatory T cell %CD4 regulatory T cell || id:ebi-a-GCST90001491	TRUE	reported	igd	2	TRUE
rs10882701	C	A	C	A	-0.3538	-0.019	0.5141	0.585663	FALSE	FALSE	FALSE	2KZpA1	10	95981314	1873	36370	0.0373	0.6094	Myasthenia gravis	TRUE	reported	38243	textfile	97741071	1.31613e-44	0.02489	3437	10	ebi-a-GCST90001491	CD39+ activated CD4 regulatory T cell %CD4 regulatory T cell || id:ebi-a-GCST90001491	TRUE	reported	igd	2	TRUE
rs12268044	T	C	T	C	-0.1886	0.0347	0.3439	0.409068	FALSE	FALSE	FALSE	2KZpA1	10	97034858	1873	36370	0.0369	0.348	Myasthenia gravis	TRUE	reported	38243	textfile	98794615	2.04692e-12	0.02672	3437	10	ebi-a-GCST90001491	CD39+ activated CD4 regulatory T cell %CD4 regulatory T cell || id:ebi-a-GCST90001491	TRUE	reported	igd	2	TRUE
rs141018090	T	G	T	G	0.4456	-0.2151	0.0528	0.0163429	FALSE	FALSE	FALSE	2KZpA1	10	96409464	1873	36370	0.1404	0.1254	Myasthenia gravis	TRUE	reported	38243	textfile	98169221	1.07597e-15	0.05532	3437	10	ebi-a-GCST90001491	CD39+ activated CD4 regulatory T cell %CD4 regulatory T cell || id:ebi-a-GCST90001491	TRUE	reported	igd	2	TRUE
rs72809762	T	C	T	C	0.3615	0.0073	0.0675	0.0388437	FALSE	FALSE	FALSE	2KZpA1	10	95534397	1873	36370	0.09	0.9353	Myasthenia gravis	TRUE	reported	38243	textfile	97294154	6.86278e-13	0.05014	3437	10	ebi-a-GCST90001491	CD39+ activated CD4 regulatory T cell %CD4 regulatory T cell || id:ebi-a-GCST90001491	TRUE	reported	igd	2	TRUE
rs10786199	A	G	A	G	-0.1827	-0.0244	0.2888	0.387875	FALSE	FALSE	FALSE	2KZpA1	10	95309715	1873	36370	0.0382	0.5226	Myasthenia gravis	TRUE	reported	38243	textfile	97069472	1.38998e-10	0.02838	3437	10	ebi-a-GCST90001497	CD39+ secreting CD4 regulatory T cell %CD4 regulatory T cell || id:ebi-a-GCST90001497	TRUE	reported	igd	2	TRUE
rs10882701	C	A	C	A	-0.3962	-0.019	0.5141	0.585663	FALSE	FALSE	FALSE	2KZpA1	10	95981314	1873	36370	0.0373	0.6094	Myasthenia gravis	TRUE	reported	38243	textfile	97741071	8.02786e-56	0.02472	3437	10	ebi-a-GCST90001497	CD39+ secreting CD4 regulatory T cell %CD4 regulatory T cell || id:ebi-a-GCST90001497	TRUE	reported	igd	2	TRUE
rs12268044	T	C	T	C	-0.1937	0.0347	0.3439	0.409068	FALSE	FALSE	FALSE	2KZpA1	10	97034858	1873	36370	0.0369	0.348	Myasthenia gravis	TRUE	reported	38243	textfile	98794615	5.32231e-13	0.02673	3437	10	ebi-a-GCST90001497	CD39+ secreting CD4 regulatory T cell %CD4 regulatory T cell || id:ebi-a-GCST90001497	TRUE	reported	igd	2	TRUE
rs72809762	T	C	T	C	0.4759	0.0073	0.0675	0.0388437	FALSE	FALSE	FALSE	2KZpA1	10	95534397	1873	36370	0.09	0.9353	Myasthenia gravis	TRUE	reported	38243	textfile	97294154	2.69526e-21	0.0499	3437	10	ebi-a-GCST90001497	CD39+ secreting CD4 regulatory T cell %CD4 regulatory T cell || id:ebi-a-GCST90001497	TRUE	reported	igd	2	TRUE
rs7918541	G	A	G	A	-0.5171	0.2201	0.9472	0.983474	FALSE	FALSE	FALSE	2KZpA1	10	96408802	1873	36370	0.1404	0.1169	Myasthenia gravis	TRUE	reported	38243	textfile	98168559	1.52616e-20	0.0553	3437	10	ebi-a-GCST90001497	CD39+ secreting CD4 regulatory T cell %CD4 regulatory T cell || id:ebi-a-GCST90001497	TRUE	reported	igd	2	TRUE
rs10786281	C	T	C	T	0.1739	-0.0184	0.6527	0.77541	FALSE	FALSE	FALSE	2KZpA1	10	96357179	1873	36370	0.0438	0.6743	Myasthenia gravis	TRUE	reported	38243	textfile	98116936	2.17901e-09	0.02896	2920	10	ebi-a-GCST90002061	CD4 on CD39+ CD4+ T cell || id:ebi-a-GCST90002061	TRUE	reported	igd	2	TRUE
rs117458836	A	G	A	G	0.8979	-0.2681	0.0187	0.0150747	FALSE	FALSE	FALSE	2KZpA1	10	95013625	1873	36370	0.1728	0.1207	Myasthenia gravis	TRUE	reported	38243	textfile	96773382	2.34315e-17	0.1053	2920	10	ebi-a-GCST90002061	CD4 on CD39+ CD4+ T cell || id:ebi-a-GCST90002061	TRUE	reported	igd	2	TRUE
rs12778618	C	T	C	T	0.5908	0.1375	0.0457	0.0128128	FALSE	FALSE	FALSE	2KZpA1	10	93873363	1873	36370	0.1675	0.4114	Myasthenia gravis	TRUE	reported	38243	textfile	95633120	1.47401e-18	0.06675	2920	10	ebi-a-GCST90002061	CD4 on CD39+ CD4+ T cell || id:ebi-a-GCST90002061	TRUE	reported	igd	2	TRUE
rs4293064	A	C	A	C	0.2681	0.1068	0.0884	0.0647308	FALSE	FALSE	FALSE	2KZpA1	10	105997622	1873	36370	0.0709	0.1321	Myasthenia gravis	TRUE	reported	38243	textfile	107757380	4.45205e-08	0.04886	2920	10	ebi-a-GCST90002061	CD4 on CD39+ CD4+ T cell || id:ebi-a-GCST90002061	TRUE	reported	igd	2	TRUE
rs7084635	G	A	G	A	0.1809	-0.0267	0.7288	0.600646	FALSE	FALSE	FALSE	2KZpA1	10	95302996	1873	36370	0.0373	0.4741	Myasthenia gravis	TRUE	reported	38243	textfile	97062753	6.90399e-09	0.03114	2920	10	ebi-a-GCST90002061	CD4 on CD39+ CD4+ T cell || id:ebi-a-GCST90002061	TRUE	reported	igd	2	TRUE
rs9264532	T	C	T	C	0.185	0.009	0.5897	0.678686	FALSE	FALSE	FALSE	2KZpA1	6	31266604	1873	36370	0.0389	0.8164	Myasthenia gravis	TRUE	reported	38243	textfile	31234381	1.61499e-09	0.03057	2920	6	ebi-a-GCST90002061	CD4 on CD39+ CD4+ T cell || id:ebi-a-GCST90002061	TRUE	reported	igd	2	TRUE
rs1084560	G	A	G	A	-0.1328	-0.0289	0.5726	0.659389	FALSE	FALSE	FALSE	2KZpA1	16	10731015	1873	36370	0.0385	0.4529	Myasthenia gravis	TRUE	reported	38243	textfile	10824872	9.71091e-09	0.02309	3596	16	ebi-a-GCST90001619	HLA DR+ T cell%T cell || id:ebi-a-GCST90001619	TRUE	reported	igd	2	TRUE
rs3087456	A	G	A	G	-0.4611	-0.0037	0.7661	0.73233	FALSE	FALSE	FALSE	2KZpA1	16	10877045	1873	36370	0.0407	0.9282	Myasthenia gravis	TRUE	reported	38243	textfile	10970902	3.08177e-70	0.02546	3596	16	ebi-a-GCST90001619	HLA DR+ T cell%T cell || id:ebi-a-GCST90001619	TRUE	reported	igd	2	TRUE
rs3104414	A	G	A	G	0.1693	0.1289	0.3813	0.317208	FALSE	FALSE	FALSE	2KZpA1	6	32614835	1873	36370	0.04	0.001278	Myasthenia gravis	TRUE	reported	38243	textfile	32582612	9.31408e-09	0.0294	3596	6	ebi-a-GCST90001619	HLA DR+ T cell%T cell || id:ebi-a-GCST90001619	TRUE	reported	igd	2	TRUE
rs7032773	T	C	T	C	-0.1471	-0.0502	0.4182	0.439584	FALSE	FALSE	FALSE	2KZpA1	9	114883282	1873	36370	0.0369	0.1732	Myasthenia gravis	TRUE	reported	38243	textfile	117645562	1.45898e-09	0.02426	3596	9	ebi-a-GCST90001619	HLA DR+ T cell%T cell || id:ebi-a-GCST90001619	TRUE	reported	igd	2	TRUE
rs10882659	C	T	C	T	-0.2226	-0.0099	0.4269	0.482546	FALSE	FALSE	FALSE	2KZpA1	10	95750947	1873	36370	0.0367	0.7882	Myasthenia gravis	TRUE	reported	38243	textfile	97510704	3.43321e-16	0.02713	2919	10	ebi-a-GCST90001854	CD3 on CD39+ activated CD4 regulatory T cell || id:ebi-a-GCST90001854	TRUE	reported	igd	2	TRUE
rs12138291	A	G	A	G	-0.2588	0.0021	0.1482	0.228852	FALSE	FALSE	FALSE	2KZpA1	1	166495239	1873	36370	0.0452	0.9633	Myasthenia gravis	TRUE	reported	38243	textfile	166464476	1.41286e-11	0.03815	2919	1	ebi-a-GCST90001854	CD3 on CD39+ activated CD4 regulatory T cell || id:ebi-a-GCST90001854	TRUE	reported	igd	2	TRUE
rs2949661	T	C	T	C	0.5797	0.0432	0.4466	0.387901	FALSE	FALSE	FALSE	2KZpA1	1	167455687	1873	36370	0.0372	0.2455	Myasthenia gravis	TRUE	reported	38243	textfile	167424924	5.29663e-108	0.02517	2919	1	ebi-a-GCST90001854	CD3 on CD39+ activated CD4 regulatory T cell || id:ebi-a-GCST90001854	TRUE	reported	igd	2	TRUE
rs35055340	T	C	T	C	-0.4505	0.0572	0.0324	0.0628481	FALSE	FALSE	FALSE	2KZpA1	1	165344826	1873	36370	0.0797	0.4724	Myasthenia gravis	TRUE	reported	38243	textfile	165314063	3.50897e-09	0.07604	2919	1	ebi-a-GCST90001854	CD3 on CD39+ activated CD4 regulatory T cell || id:ebi-a-GCST90001854	TRUE	reported	igd	2	TRUE
rs552999	A	C	A	C	-0.1756	-0.0769	0.7211	0.741835	FALSE	FALSE	FALSE	2KZpA1	1	168730896	1873	36370	0.0407	0.05866	Myasthenia gravis	TRUE	reported	38243	textfile	168700134	6.42895e-09	0.03016	2919	1	ebi-a-GCST90001854	CD3 on CD39+ activated CD4 regulatory T cell || id:ebi-a-GCST90001854	TRUE	reported	igd	2	TRUE
rs10882701	C	A	C	A	-0.3837	-0.019	0.5156	0.585663	FALSE	FALSE	FALSE	2KZpA1	10	95981314	1873	36370	0.0373	0.6094	Myasthenia gravis	TRUE	reported	38243	textfile	97741071	1.78115e-43	0.0273	2920	10	ebi-a-GCST90002032	CD39 on CD39+ CD4+ T cell || id:ebi-a-GCST90002032	TRUE	reported	igd	2	TRUE
rs1410600	T	C	T	C	-0.2329	-0.0292	0.4053	0.489331	FALSE	FALSE	FALSE	2KZpA1	10	95310937	1873	36370	0.0367	0.4269	Myasthenia gravis	TRUE	reported	38243	textfile	97070694	2.1928e-16	0.02819	2920	10	ebi-a-GCST90002032	CD39 on CD39+ CD4+ T cell || id:ebi-a-GCST90002032	TRUE	reported	igd	2	TRUE
rs2901833	A	G	A	G	0.2703	0.0053	0.3848	0.4078	FALSE	FALSE	FALSE	2KZpA1	10	95238834	1873	36370	0.037	0.8858	Myasthenia gravis	TRUE	reported	38243	textfile	96998591	3.43084e-21	0.02839	2920	10	ebi-a-GCST90002032	CD39 on CD39+ CD4+ T cell || id:ebi-a-GCST90002032	TRUE	reported	igd	2	TRUE
rs7099844	G	T	G	T	1.028	-0.0099	0.4291	0.482546	FALSE	FALSE	FALSE	2KZpA1	10	95746285	1873	36370	0.0368	0.7866	Myasthenia gravis	TRUE	reported	38243	textfile	97506042	1e-200	0.02079	2920	10	ebi-a-GCST90002032	CD39 on CD39+ CD4+ T cell || id:ebi-a-GCST90002032	TRUE	reported	igd	2	TRUE
rs10882701	C	A	C	A	-0.1936	-0.019	0.5153	0.585663	FALSE	FALSE	FALSE	2KZpA1	10	95981314	1873	36370	0.0373	0.6094	Myasthenia gravis	TRUE	reported	38243	textfile	97741071	1.87284e-12	0.02737	2915	10	ebi-a-GCST90002029	CD39 on CD39+ CD8+ T cell || id:ebi-a-GCST90002029	TRUE	reported	igd	2	TRUE
rs2901833	A	G	A	G	0.1839	0.0053	0.3851	0.4078	FALSE	FALSE	FALSE	2KZpA1	10	95238834	1873	36370	0.037	0.8858	Myasthenia gravis	TRUE	reported	38243	textfile	96998591	3.21884e-11	0.02761	2915	10	ebi-a-GCST90002029	CD39 on CD39+ CD8+ T cell || id:ebi-a-GCST90002029	TRUE	reported	igd	2	TRUE
rs10882701	C	A	C	A	-0.3988	-0.019	0.5156	0.585663	FALSE	FALSE	FALSE	2KZpA1	10	95981314	1873	36370	0.0373	0.6094	Myasthenia gravis	TRUE	reported	38243	textfile	97741071	7.28283e-47	0.02725	2920	10	ebi-a-GCST90002031	CD39 on CD39+ secreting CD4 regulatory T cell || id:ebi-a-GCST90002031	TRUE	reported	igd	2	TRUE
rs12778797	C	T	C	T	0.2849	0.0054	0.3854	0.407774	FALSE	FALSE	FALSE	2KZpA1	10	95238931	1873	36370	0.037	0.8836	Myasthenia gravis	TRUE	reported	38243	textfile	96998688	2.24285e-23	0.02836	2920	10	ebi-a-GCST90002031	CD39 on CD39+ secreting CD4 regulatory T cell || id:ebi-a-GCST90002031	TRUE	reported	igd	2	TRUE
rs1410600	T	C	T	C	-0.2442	-0.0292	0.4053	0.489331	FALSE	FALSE	FALSE	2KZpA1	10	95310937	1873	36370	0.0367	0.4269	Myasthenia gravis	TRUE	reported	38243	textfile	97070694	6.97429e-18	0.02817	2920	10	ebi-a-GCST90002031	CD39 on CD39+ secreting CD4 regulatory T cell || id:ebi-a-GCST90002031	TRUE	reported	igd	2	TRUE
rs1923692	G	T	G	T	-0.3401	0.3632	0.9466	0.97848	FALSE	FALSE	FALSE	2KZpA1	10	96413958	1873	36370	0.1318	0.005878	Myasthenia gravis	TRUE	reported	38243	textfile	98173715	2.19498e-08	0.06061	2920	10	ebi-a-GCST90002031	CD39 on CD39+ secreting CD4 regulatory T cell || id:ebi-a-GCST90002031	TRUE	reported	igd	2	TRUE
rs10882701	C	A	C	A	-0.1597	-0.019	0.5156	0.585663	FALSE	FALSE	FALSE	2KZpA1	10	95981314	1873	36370	0.0373	0.6094	Myasthenia gravis	TRUE	reported	38243	textfile	97741071	7.66196e-09	0.02758	2920	10	ebi-a-GCST90001892	CD28 on CD39+ CD4+ T cell || id:ebi-a-GCST90001892	TRUE	reported	igd	2	TRUE
rs117458836	A	G	A	G	0.6927	-0.2681	0.0187	0.0150747	FALSE	FALSE	FALSE	2KZpA1	10	95013625	1873	36370	0.1728	0.1207	Myasthenia gravis	TRUE	reported	38243	textfile	96773382	3.44826e-11	0.1041	2920	10	ebi-a-GCST90001892	CD28 on CD39+ CD4+ T cell || id:ebi-a-GCST90001892	TRUE	reported	igd	2	TRUE
rs12778618	C	T	C	T	0.5196	0.1375	0.0457	0.0128128	FALSE	FALSE	FALSE	2KZpA1	10	93873363	1873	36370	0.1675	0.4114	Myasthenia gravis	TRUE	reported	38243	textfile	95633120	4.43711e-15	0.06591	2920	10	ebi-a-GCST90001892	CD28 on CD39+ CD4+ T cell || id:ebi-a-GCST90001892	TRUE	reported	igd	2	TRUE
rs7084635	G	A	G	A	0.168	-0.0267	0.7288	0.600646	FALSE	FALSE	FALSE	2KZpA1	10	95302996	1873	36370	0.0373	0.4741	Myasthenia gravis	TRUE	reported	38243	textfile	97062753	4.61095e-08	0.03066	2920	10	ebi-a-GCST90001892	CD28 on CD39+ CD4+ T cell || id:ebi-a-GCST90001892	TRUE	reported	igd	2	TRUE
rs7426056	G	A	G	A	0.3005	-0.0032	0.5717	0.753563	FALSE	FALSE	FALSE	2KZpA1	2	203747335	1873	36370	0.042	0.9384	Myasthenia gravis	TRUE	reported	38243	textfile	204612058	1.67417e-26	0.02793	2920	2	ebi-a-GCST90001892	CD28 on CD39+ CD4+ T cell || id:ebi-a-GCST90001892	TRUE	reported	igd	2	TRUE
rs10882701	C	A	C	A	-0.4542	-0.019	0.5156	0.585663	FALSE	FALSE	FALSE	2KZpA1	10	95981314	1873	36370	0.0373	0.6094	Myasthenia gravis	TRUE	reported	38243	textfile	97741071	4.04762e-64	0.02621	2920	10	ebi-a-GCST90002030	CD39 on CD39+ activated CD4 regulatory T cell || id:ebi-a-GCST90002030	TRUE	reported	igd	2	TRUE
rs12778797	C	T	C	T	0.3052	0.0054	0.3854	0.407774	FALSE	FALSE	FALSE	2KZpA1	10	95238931	1873	36370	0.037	0.8836	Myasthenia gravis	TRUE	reported	38243	textfile	96998688	1.54312e-27	0.02778	2920	10	ebi-a-GCST90002030	CD39 on CD39+ activated CD4 regulatory T cell || id:ebi-a-GCST90002030	TRUE	reported	igd	2	TRUE
rs1410600	T	C	T	C	-0.2642	-0.0292	0.4053	0.489331	FALSE	FALSE	FALSE	2KZpA1	10	95310937	1873	36370	0.0367	0.4269	Myasthenia gravis	TRUE	reported	38243	textfile	97070694	1.8151e-21	0.02755	2920	10	ebi-a-GCST90002030	CD39 on CD39+ activated CD4 regulatory T cell || id:ebi-a-GCST90002030	TRUE	reported	igd	2	TRUE
rs1923692	G	T	G	T	-0.4413	0.3632	0.9466	0.97848	FALSE	FALSE	FALSE	2KZpA1	10	96413958	1873	36370	0.1318	0.005878	Myasthenia gravis	TRUE	reported	38243	textfile	98173715	1.05512e-13	0.05908	2920	10	ebi-a-GCST90002030	CD39 on CD39+ activated CD4 regulatory T cell || id:ebi-a-GCST90002030	TRUE	reported	igd	2	TRUE
rs10905719	A	G	A	G	0.1734	0.0591	0.2082	0.304069	FALSE	FALSE	FALSE	2KZpA1	10	6073208	1873	36370	0.0399	0.1385	Myasthenia gravis	TRUE	reported	38243	textfile	6115171	4.88495e-08	0.03172	3437	10	ebi-a-GCST90001509	CD25++ CD45RA+ CD4 not regulatory T cell %T cell || id:ebi-a-GCST90001509	TRUE	reported	igd	2	TRUE
rs11124653	A	C	A	C	-0.1952	0.0131	0.5911	0.607719	FALSE	FALSE	FALSE	2KZpA1	2	38885025	1873	36370	0.0377	0.7274	Myasthenia gravis	TRUE	reported	38243	textfile	39112166	1.35988e-13	0.02627	3437	2	ebi-a-GCST90001509	CD25++ CD45RA+ CD4 not regulatory T cell %T cell || id:ebi-a-GCST90001509	TRUE	reported	igd	2	TRUE
rs116517602	T	C	T	C	1.875	-0.3377	0.0041	0.0117669	FALSE	FALSE	FALSE	2KZpA1	1	198952939	1873	36370	0.1934	0.08072	Myasthenia gravis	TRUE	reported	38243	textfile	198922068	1.49589e-22	0.1906	3437	1	ebi-a-GCST90001509	CD25++ CD45RA+ CD4 not regulatory T cell %T cell || id:ebi-a-GCST90001509	TRUE	reported	igd	2	TRUE
rs61836370	G	A	G	A	0.6084	-0.0242	0.0145	0.0615145	FALSE	FALSE	FALSE	2KZpA1	1	188722338	1873	36370	0.0823	0.7686	Myasthenia gravis	TRUE	reported	38243	textfile	188691469	1.57801e-08	0.1074	3437	1	ebi-a-GCST90001509	CD25++ CD45RA+ CD4 not regulatory T cell %T cell || id:ebi-a-GCST90001509	TRUE	reported	igd	2	TRUE
rs10905719	A	G	A	G	0.2281	0.0591	0.2083	0.304069	FALSE	FALSE	FALSE	2KZpA1	10	6073208	1873	36370	0.0399	0.1385	Myasthenia gravis	TRUE	reported	38243	textfile	6115171	2.56094e-14	0.02982	3435	10	ebi-a-GCST90001934	CD25 on CD45RA+ CD4 not regulatory T cell || id:ebi-a-GCST90001934	TRUE	reported	igd	2	TRUE
rs10905719	A	G	A	G	0.1841	0.0591	0.2082	0.304069	FALSE	FALSE	FALSE	2KZpA1	10	6073208	1873	36370	0.0399	0.1385	Myasthenia gravis	TRUE	reported	38243	textfile	6115171	7.05797e-09	0.03172	3437	10	ebi-a-GCST90001508	CD25++ CD45RA+ CD4 not regulatory T cell %CD4+ T cell || id:ebi-a-GCST90001508	TRUE	reported	igd	2	TRUE
rs11124653	A	C	A	C	-0.2138	0.0131	0.5911	0.607719	FALSE	FALSE	FALSE	2KZpA1	2	38885025	1873	36370	0.0377	0.7274	Myasthenia gravis	TRUE	reported	38243	textfile	39112166	5.22878e-16	0.02624	3437	2	ebi-a-GCST90001508	CD25++ CD45RA+ CD4 not regulatory T cell %CD4+ T cell || id:ebi-a-GCST90001508	TRUE	reported	igd	2	TRUE
rs116517602	T	C	T	C	1.941	-0.3377	0.0041	0.0117669	FALSE	FALSE	FALSE	2KZpA1	1	198952939	1873	36370	0.1934	0.08072	Myasthenia gravis	TRUE	reported	38243	textfile	198922068	4.75554e-24	0.1905	3437	1	ebi-a-GCST90001508	CD25++ CD45RA+ CD4 not regulatory T cell %CD4+ T cell || id:ebi-a-GCST90001508	TRUE	reported	igd	2	TRUE
rs61836370	G	A	G	A	0.6318	-0.0242	0.0145	0.0615145	FALSE	FALSE	FALSE	2KZpA1	1	188722338	1873	36370	0.0823	0.7686	Myasthenia gravis	TRUE	reported	38243	textfile	188691469	4.41896e-09	0.1074	3437	1	ebi-a-GCST90001508	CD25++ CD45RA+ CD4 not regulatory T cell %CD4+ T cell || id:ebi-a-GCST90001508	TRUE	reported	igd	2	TRUE
rs11080350	T	C	T	C	-0.1548	0.0141	0.4017	0.292537	FALSE	FALSE	FALSE	2KZpA1	17	35447616	1873	36370	0.0396	0.7227	Myasthenia gravis	TRUE	reported	38243	textfile	33774635	9.08092e-10	0.0252	3668	17	ebi-a-GCST90001614	CD8+ and CD8dim T cell %leukocyte || id:ebi-a-GCST90001614	TRUE	reported	igd	2	TRUE
rs73402222	C	T	C	T	-0.1904	-0.099	0.3458	0.0759485	FALSE	FALSE	FALSE	2KZpA1	6	31420672	1873	36370	0.0645	0.1251	Myasthenia gravis	TRUE	reported	38243	textfile	31388449	4.58501e-09	0.03241	3668	6	ebi-a-GCST90001614	CD8+ and CD8dim T cell %leukocyte || id:ebi-a-GCST90001614	TRUE	reported	igd	2	TRUE
rs11124653	A	C	A	C	0.1345	0.0131	0.5909	0.607719	FALSE	FALSE	FALSE	2KZpA1	2	38885025	1873	36370	0.0377	0.7274	Myasthenia gravis	TRUE	reported	38243	textfile	39112166	3.92202e-08	0.02443	3427	2	ebi-a-GCST90001535	CD45RA- CD4+ T cell %CD4+ T cell || id:ebi-a-GCST90001535	TRUE	reported	igd	2	TRUE
rs11579717	A	G	A	G	-1.081	-0.1478	0.0044	0.0471197	FALSE	FALSE	FALSE	2KZpA1	1	200029993	1873	36370	0.0984	0.1333	Myasthenia gravis	TRUE	reported	38243	textfile	199999121	8.86993e-10	0.1759	3427	1	ebi-a-GCST90001535	CD45RA- CD4+ T cell %CD4+ T cell || id:ebi-a-GCST90001535	TRUE	reported	igd	2	TRUE
rs12712610	G	A	G	A	-0.1902	0.0517	0.2969	0.174163	FALSE	FALSE	FALSE	2KZpA1	2	38670107	1873	36370	0.0471	0.2715	Myasthenia gravis	TRUE	reported	38243	textfile	38897249	3.13112e-13	0.02599	3427	2	ebi-a-GCST90001535	CD45RA- CD4+ T cell %CD4+ T cell || id:ebi-a-GCST90001535	TRUE	reported	igd	2	TRUE
rs146620586	T	G	T	G	-2.021	-0.3339	0.0032	0.012316	FALSE	FALSE	FALSE	2KZpA1	1	198555134	1873	36370	0.1931	0.08382	Myasthenia gravis	TRUE	reported	38243	textfile	198524264	3.4578e-14	0.2655	3427	1	ebi-a-GCST90001535	CD45RA- CD4+ T cell %CD4+ T cell || id:ebi-a-GCST90001535	TRUE	reported	igd	2	TRUE
rs11124653	A	C	A	C	-0.2555	0.0131	0.5925	0.607719	FALSE	FALSE	FALSE	2KZpA1	2	38885025	1873	36370	0.0377	0.7274	Myasthenia gravis	TRUE	reported	38243	textfile	39112166	6.84069e-22	0.02636	2919	2	ebi-a-GCST90002102	CD45RA on resting CD4 regulatory T cell || id:ebi-a-GCST90002102	TRUE	reported	igd	2	TRUE
rs113435341	G	A	G	A	2.31	-0.2113	0.0029	0.0157022	FALSE	FALSE	FALSE	2KZpA1	1	198182558	1873	36370	0.1713	0.2173	Myasthenia gravis	TRUE	reported	38243	textfile	198151688	6.19156e-22	0.238	2919	1	ebi-a-GCST90002102	CD45RA on resting CD4 regulatory T cell || id:ebi-a-GCST90002102	TRUE	reported	igd	2	TRUE
rs11579717	A	G	A	G	1.499	-0.1478	0.0041	0.0471197	FALSE	FALSE	FALSE	2KZpA1	1	200029993	1873	36370	0.0984	0.1333	Myasthenia gravis	TRUE	reported	38243	textfile	199999121	4.73915e-14	0.1979	2919	1	ebi-a-GCST90002102	CD45RA on resting CD4 regulatory T cell || id:ebi-a-GCST90002102	TRUE	reported	igd	2	TRUE
rs138915779	A	C	A	C	1.586	0.3525	0.0033	0.017428	FALSE	FALSE	FALSE	2KZpA1	1	190110040	1873	36370	0.1359	0.00946	Myasthenia gravis	TRUE	reported	38243	textfile	190079170	4.27563e-11	0.2396	2919	1	ebi-a-GCST90002102	CD45RA on resting CD4 regulatory T cell || id:ebi-a-GCST90002102	TRUE	reported	igd	2	TRUE
rs2565661	A	T	A	T	-0.2921	-0.0027	0.9156	0.893301	FALSE	TRUE	FALSE	2KZpA1	2	37905507	1873	36370	0.0606	0.9647	Myasthenia gravis	TRUE	reported	38243	textfile	38132650	4.93003e-10	0.0468	2919	2	ebi-a-GCST90002102	CD45RA on resting CD4 regulatory T cell || id:ebi-a-GCST90002102	TRUE	reported	igd	2	TRUE
rs78689347	C	A	C	A	0.698	-0.16	0.0149	0.0325942	FALSE	FALSE	FALSE	2KZpA1	2	40546623	1873	36370	0.1126	0.1553	Myasthenia gravis	TRUE	reported	38243	textfile	40773763	3.00303e-10	0.1104	2919	2	ebi-a-GCST90002102	CD45RA on resting CD4 regulatory T cell || id:ebi-a-GCST90002102	TRUE	reported	igd	2	TRUE
rs112258643	T	C	T	C	3.436	0.0916	0.0001	0.0156761	FALSE	FALSE	FALSE	2KZpA1	12	55279054	1873	36370	0.1625	0.5731	Myasthenia gravis	TRUE	reported	38243	textfile	55672838	1.25401e-08	0.6021	3440	12	ebi-a-GCST90001688	CD28+ CD45RA+ CD8+ T cell %T cell || id:ebi-a-GCST90001688	TRUE	reported	igd	2	TRUE
rs112571466	G	A	G	A	3.787	-0.223	0.0001	0.010917	FALSE	FALSE	FALSE	2KZpA1	7	112064176	1873	36370	0.1887	0.2372	Myasthenia gravis	TRUE	reported	38243	textfile	111704231	2.43602e-08	0.6773	3440	7	ebi-a-GCST90001688	CD28+ CD45RA+ CD8+ T cell %T cell || id:ebi-a-GCST90001688	TRUE	reported	igd	2	TRUE
rs113447229	C	T	C	T	4.765	0.1071	0.0001	0.0167351	FALSE	FALSE	FALSE	2KZpA1	9	102584558	1873	36370	0.1523	0.4818	Myasthenia gravis	TRUE	reported	38243	textfile	105346840	1.91801e-08	0.8459	3440	9	ebi-a-GCST90001688	CD28+ CD45RA+ CD8+ T cell %T cell || id:ebi-a-GCST90001688	TRUE	reported	igd	2	TRUE
rs115077170	G	T	G	T	7.992	0.0977		0.0103679	FALSE	FALSE	FALSE	2KZpA1	2	53645157	1873	36370	0.1784	0.584	Myasthenia gravis	TRUE	reported	38243	textfile	53872294	1.36801e-08	1.404	3440	2	ebi-a-GCST90001688	CD28+ CD45RA+ CD8+ T cell %T cell || id:ebi-a-GCST90001688	TRUE	reported	igd	2	TRUE
rs115218435	G	T	G	T	4.272	0.0231	0.0001	0.0107994	FALSE	FALSE	FALSE	2KZpA1	4	66970413	1873	36370	0.1903	0.9033	Myasthenia gravis	TRUE	reported	38243	textfile	67836131	1.60299e-08	0.7543	3440	4	ebi-a-GCST90001688	CD28+ CD45RA+ CD8+ T cell %T cell || id:ebi-a-GCST90001688	TRUE	reported	igd	2	TRUE
rs117475733	T	C	T	C	1.818	0.0503	0.0004	0.0227231	FALSE	FALSE	FALSE	2KZpA1	6	148454570	1873	36370	0.1386	0.7164	Myasthenia gravis	TRUE	reported	38243	textfile	148775706	1.17101e-09	0.2979	3440	6	ebi-a-GCST90001688	CD28+ CD45RA+ CD8+ T cell %T cell || id:ebi-a-GCST90001688	TRUE	reported	igd	2	TRUE
rs118016388	C	T	C	T	7.82	-0.2354		0.0218602	FALSE	FALSE	FALSE	2KZpA1	12	28509355	1873	36370	0.1448	0.104	Myasthenia gravis	TRUE	reported	38243	textfile	28662288	4.26904e-08	1.424	3440	12	ebi-a-GCST90001688	CD28+ CD45RA+ CD8+ T cell %T cell || id:ebi-a-GCST90001688	TRUE	reported	igd	2	TRUE
rs12755474	G	A	G	A	6.643	-0.185	0.0001	0.0100672	FALSE	FALSE	FALSE	2KZpA1	1	216179183	1873	36370	0.2217	0.4042	Myasthenia gravis	TRUE	reported	38243	textfile	216352525	3.21603e-08	1.199	3440	1	ebi-a-GCST90001688	CD28+ CD45RA+ CD8+ T cell %T cell || id:ebi-a-GCST90001688	TRUE	reported	igd	2	TRUE
rs142208889	T	C	T	C	3.814	-0.0642	0.0001	0.0174934	FALSE	FALSE	FALSE	2KZpA1	19	51325860	1873	36370	0.1527	0.6744	Myasthenia gravis	TRUE	reported	38243	textfile	51829114	8.681e-09	0.6612	3440	19	ebi-a-GCST90001688	CD28+ CD45RA+ CD8+ T cell %T cell || id:ebi-a-GCST90001688	TRUE	reported	igd	2	TRUE
rs142530179	G	A	G	A	3.783	-0.203	0.0001	0.0107863	FALSE	FALSE	FALSE	2KZpA1	1	62207217	1873	36370	0.2187	0.3532	Myasthenia gravis	TRUE	reported	38243	textfile	62672889	1.62499e-08	0.6683	3440	1	ebi-a-GCST90001688	CD28+ CD45RA+ CD8+ T cell %T cell || id:ebi-a-GCST90001688	TRUE	reported	igd	2	TRUE
rs142967914	C	G	C	G	3.794	0.1787	0.0001	0.0106032	FALSE	TRUE	FALSE	2KZpA1	9	12800265	1873	36370	0.1603	0.265	Myasthenia gravis	TRUE	reported	38243	textfile	12800264	1.438e-08	0.6676	3440	9	ebi-a-GCST90001688	CD28+ CD45RA+ CD8+ T cell %T cell || id:ebi-a-GCST90001688	TRUE	reported	igd	2	TRUE
rs143498795	A	C	A	C	3.717	-0.3252	0.0001	0.013022	FALSE	FALSE	FALSE	2KZpA1	8	139330016	1873	36370	0.186	0.0804	Myasthenia gravis	TRUE	reported	38243	textfile	140342260	3.11301e-08	0.67	3440	8	ebi-a-GCST90001688	CD28+ CD45RA+ CD8+ T cell %T cell || id:ebi-a-GCST90001688	TRUE	reported	igd	2	TRUE
rs146985291	G	A	G	A	6.493	0.0031	0.0001	0.0110347	FALSE	FALSE	FALSE	2KZpA1	3	170451820	1873	36370	0.1772	0.9859	Myasthenia gravis	TRUE	reported	38243	textfile	170169608	8.688e-09	1.126	3440	3	ebi-a-GCST90001688	CD28+ CD45RA+ CD8+ T cell %T cell || id:ebi-a-GCST90001688	TRUE	reported	igd	2	TRUE
rs149023182	G	A	G	A	4.52	0.2981	0.0001	0.0122898	FALSE	FALSE	FALSE	2KZpA1	1	232618930	1873	36370	0.1648	0.07056	Myasthenia gravis	TRUE	reported	38243	textfile	232754676	1.13399e-08	0.7897	3440	1	ebi-a-GCST90001688	CD28+ CD45RA+ CD8+ T cell %T cell || id:ebi-a-GCST90001688	TRUE	reported	igd	2	TRUE
rs188748536	C	T	C	T	13.7	0.1089		0.0111524	FALSE	FALSE	FALSE	2KZpA1	19	8206256	1873	36370	0.1831	0.5519	Myasthenia gravis	TRUE	reported	38243	textfile	8271140	5.05999e-10	2.197	3440	19	ebi-a-GCST90001688	CD28+ CD45RA+ CD8+ T cell %T cell || id:ebi-a-GCST90001688	TRUE	reported	igd	2	TRUE
rs189801254	A	C	A	C	4.11	-0.1561	0.0001	0.0138326	FALSE	FALSE	FALSE	2KZpA1	10	66576479	1873	36370	0.1884	0.4074	Myasthenia gravis	TRUE	reported	38243	textfile	68336237	1.59901e-08	0.7256	3440	10	ebi-a-GCST90001688	CD28+ CD45RA+ CD8+ T cell %T cell || id:ebi-a-GCST90001688	TRUE	reported	igd	2	TRUE
rs192475369	T	A	T	A	5.704	0.0148	0.0001	0.0166436	FALSE	TRUE	FALSE	2KZpA1	9	33552509	1873	36370	0.1671	0.9295	Myasthenia gravis	TRUE	reported	38243	textfile	33552507	1.34602e-08	1.002	3440	9	ebi-a-GCST90001688	CD28+ CD45RA+ CD8+ T cell %T cell || id:ebi-a-GCST90001688	TRUE	reported	igd	2	TRUE
rs7583259	G	C	G	C	0.104	-0.0154	0.502	0.538255	FALSE	TRUE	TRUE	2KZpA1	2	38694792	1873	36370	0.0367	0.6745	Myasthenia gravis	TRUE	reported	38243	textfile	38921934	3.71099e-09	0.01759	3440	2	ebi-a-GCST90001688	CD28+ CD45RA+ CD8+ T cell %T cell || id:ebi-a-GCST90001688	TRUE	reported	igd	2	FALSE
rs76325389	G	A	G	A	4.877	0.0144	0.0001	0.0110739	FALSE	FALSE	FALSE	2KZpA1	9	119913859	1873	36370	0.2107	0.9456	Myasthenia gravis	TRUE	reported	38243	textfile	122676137	1.53299e-08	0.8599	3440	9	ebi-a-GCST90001688	CD28+ CD45RA+ CD8+ T cell %T cell || id:ebi-a-GCST90001688	TRUE	reported	igd	2	TRUE
rs76604940	C	A	C	A	3.867	-0.045	0.0001	0.0166566	FALSE	FALSE	FALSE	2KZpA1	4	31396160	1873	36370	0.1594	0.7779	Myasthenia gravis	TRUE	reported	38243	textfile	31397782	1.58899e-08	0.6826	3440	4	ebi-a-GCST90001688	CD28+ CD45RA+ CD8+ T cell %T cell || id:ebi-a-GCST90001688	TRUE	reported	igd	2	TRUE
rs80194890	G	T	G	T	4.68	-0.1826	0.0001	0.0122768	FALSE	FALSE	FALSE	2KZpA1	10	89572864	1873	36370	0.1876	0.3304	Myasthenia gravis	TRUE	reported	38243	textfile	91332621	8.64809e-09	0.8111	3440	10	ebi-a-GCST90001688	CD28+ CD45RA+ CD8+ T cell %T cell || id:ebi-a-GCST90001688	TRUE	reported	igd	2	TRUE
rs9592479	C	G	C	G	4.763	-0.0346	0.0001	0.0262532	FALSE	TRUE	FALSE	2KZpA1	13	66583475	1873	36370	0.1326	0.7945	Myasthenia gravis	TRUE	reported	38243	textfile	67157607	1.65101e-08	0.8417	3440	13	ebi-a-GCST90001688	CD28+ CD45RA+ CD8+ T cell %T cell || id:ebi-a-GCST90001688	TRUE	reported	igd	2	TRUE
rs111359007	A	T	A	T	-0.2802	0.0888	0.1015	0.0250111	FALSE	TRUE	FALSE	2KZpA1	6	31793424	1873	36370	0.1054	0.3997	Myasthenia gravis	TRUE	reported	38243	textfile	31761201	5.34195e-09	0.04787	2915	6	ebi-a-GCST90002121	CD8 on CD39+ CD8+ T cell || id:ebi-a-GCST90002121	TRUE	reported	igd	2	TRUE
rs117519014	A	C	A	C	0.4352	0.0226	0.0427	0.047695	FALSE	FALSE	FALSE	2KZpA1	10	95643491	1873	36370	0.0856	0.7918	Myasthenia gravis	TRUE	reported	38243	textfile	97403248	7.57356e-11	0.06661	2915	10	ebi-a-GCST90002121	CD8 on CD39+ CD8+ T cell || id:ebi-a-GCST90002121	TRUE	reported	igd	2	TRUE
rs17197199	T	C	T	C	-0.2839	-0.0064	0.1266	0.0287896	FALSE	FALSE	FALSE	2KZpA1	6	31170695	1873	36370	0.1038	0.9507	Myasthenia gravis	TRUE	reported	38243	textfile	31138472	7.21274e-11	0.04341	2915	6	ebi-a-GCST90002121	CD8 on CD39+ CD8+ T cell || id:ebi-a-GCST90002121	TRUE	reported	igd	2	TRUE
rs72847706	C	T	C	T	-0.2551	0.0275	0.228	0.320503	FALSE	FALSE	FALSE	2KZpA1	2	86828858	1873	36370	0.0395	0.4854	Myasthenia gravis	TRUE	reported	38243	textfile	87055981	1.79597e-15	0.03189	2915	2	ebi-a-GCST90002121	CD8 on CD39+ CD8+ T cell || id:ebi-a-GCST90002121	TRUE	reported	igd	2	TRUE
rs111388649	A	G	A	G	26.26	-0.0205	0.0001	0.0181863	FALSE	FALSE	FALSE	2KZpA1	12	28093537	1873	36370	0.15	0.8914	Myasthenia gravis	TRUE	reported	38243	textfile	28246470	2.22101e-08	4.684	3425	12	ebi-a-GCST90001697	CD45RA- CD28- CD8+ T cell %T cell || id:ebi-a-GCST90001697	TRUE	reported	igd	2	TRUE
rs11233425	A	G	A	G	23.77	-0.069	0.0003	0.013545	FALSE	FALSE	FALSE	2KZpA1	11	83021647	1873	36370	0.1691	0.6832	Myasthenia gravis	TRUE	reported	38243	textfile	82732689	5.92516e-11	3.62	3425	11	ebi-a-GCST90001697	CD45RA- CD28- CD8+ T cell %T cell || id:ebi-a-GCST90001697	TRUE	reported	igd	2	TRUE
rs114135956	C	T	C	T	32	0.0388	0.0003	0.0299663	FALSE	FALSE	FALSE	2KZpA1	2	8790400	1873	36370	0.1198	0.7458	Myasthenia gravis	TRUE	reported	38243	textfile	8930530	2.61216e-19	3.541	3425	2	ebi-a-GCST90001697	CD45RA- CD28- CD8+ T cell %T cell || id:ebi-a-GCST90001697	TRUE	reported	igd	2	TRUE
rs114216104	T	C	T	C	30.16	0.0062	0.0001	0.0149178	FALSE	FALSE	FALSE	2KZpA1	5	140751901	1873	36370	0.1677	0.9705	Myasthenia gravis	TRUE	reported	38243	textfile	140131486	2.08978e-11	4.486	3425	5	ebi-a-GCST90001697	CD45RA- CD28- CD8+ T cell %T cell || id:ebi-a-GCST90001697	TRUE	reported	igd	2	TRUE
rs115954619	A	G	A	G	9.757	0.0327	0.0015	0.0137803	FALSE	FALSE	FALSE	2KZpA1	2	174032269	1873	36370	0.1647	0.8424	Myasthenia gravis	TRUE	reported	38243	textfile	174896997	2.14902e-08	1.738	3425	2	ebi-a-GCST90001697	CD45RA- CD28- CD8+ T cell %T cell || id:ebi-a-GCST90001697	TRUE	reported	igd	2	TRUE
rs117428784	A	C	A	C	24.71	-0.2338	0.0004	0.0137542	FALSE	FALSE	FALSE	2KZpA1	19	42918805	1873	36370	0.1899	0.2183	Myasthenia gravis	TRUE	reported	38243	textfile	43422957	4.53628e-14	3.261	3425	19	ebi-a-GCST90001697	CD45RA- CD28- CD8+ T cell %T cell || id:ebi-a-GCST90001697	TRUE	reported	igd	2	TRUE
rs12656604	A	C	A	C	5.388	0.085	0.0047	0.0215464	FALSE	FALSE	FALSE	2KZpA1	5	73383229	1873	36370	0.1309	0.5164	Myasthenia gravis	TRUE	reported	38243	textfile	72679056	1.952e-09	0.8953	3425	5	ebi-a-GCST90001697	CD45RA- CD28- CD8+ T cell %T cell || id:ebi-a-GCST90001697	TRUE	reported	igd	2	TRUE
rs130071	A	G	A	G	1.086	0.1058	0.2185	0.295714	FALSE	FALSE	FALSE	2KZpA1	6	31148433	1873	36370	0.0394	0.007171	Myasthenia gravis	TRUE	reported	38243	textfile	31116210	1.37e-10	0.1686	3425	6	ebi-a-GCST90001697	CD45RA- CD28- CD8+ T cell %T cell || id:ebi-a-GCST90001697	TRUE	reported	igd	2	TRUE
rs140112233	C	G	C	G	43.28	0.1922	0.0001	0.0108255	FALSE	TRUE	FALSE	2KZpA1	7	116195587	1873	36370	0.1668	0.2491	Myasthenia gravis	TRUE	reported	38243	textfile	115835641	1.74401e-10	6.761	3425	7	ebi-a-GCST90001697	CD45RA- CD28- CD8+ T cell %T cell || id:ebi-a-GCST90001697	TRUE	reported	igd	2	TRUE
rs143930177	A	G	A	G	4.44	-0.1135	0.0072	0.0344638	FALSE	FALSE	FALSE	2KZpA1	10	68783949	1873	36370	0.1178	0.3356	Myasthenia gravis	TRUE	reported	38243	textfile	70543706	2.66103e-09	0.7441	3425	10	ebi-a-GCST90001697	CD45RA- CD28- CD8+ T cell %T cell || id:ebi-a-GCST90001697	TRUE	reported	igd	2	TRUE
rs147264423	G	A	G	A	19.07	-0.2512	0.0003	0.0148785	FALSE	FALSE	FALSE	2KZpA1	15	78352653	1873	36370	0.1701	0.1398	Myasthenia gravis	TRUE	reported	38243	textfile	78644995	9.78093e-09	3.318	3425	15	ebi-a-GCST90001697	CD45RA- CD28- CD8+ T cell %T cell || id:ebi-a-GCST90001697	TRUE	reported	igd	2	TRUE
rs149487182	T	C	T	C	20.95	-0.0717	0.0004	0.0151662	FALSE	FALSE	FALSE	2KZpA1	8	130505772	1873	36370	0.1701	0.6733	Myasthenia gravis	TRUE	reported	38243	textfile	131518018	2.45584e-12	2.979	3425	8	ebi-a-GCST90001697	CD45RA- CD28- CD8+ T cell %T cell || id:ebi-a-GCST90001697	TRUE	reported	igd	2	TRUE
rs149716976	G	A	G	A	4.577	-0.0402	0.0057	0.0181994	FALSE	FALSE	FALSE	2KZpA1	16	75028727	1873	36370	0.1463	0.7837	Myasthenia gravis	TRUE	reported	38243	textfile	75062625	7.53304e-09	0.79	3425	16	ebi-a-GCST90001697	CD45RA- CD28- CD8+ T cell %T cell || id:ebi-a-GCST90001697	TRUE	reported	igd	2	TRUE
rs149994650	A	C	A	C	22.84	0.4219	0.0003	0.0128259	FALSE	FALSE	FALSE	2KZpA1	3	18509372	1873	36370	0.1492	0.0047	Myasthenia gravis	TRUE	reported	38243	textfile	18550864	1.47099e-09	3.766	3425	3	ebi-a-GCST90001697	CD45RA- CD28- CD8+ T cell %T cell || id:ebi-a-GCST90001697	TRUE	reported	igd	2	TRUE
rs189825578	T	A	T	A	68.11	-0.1498		0.0198598	FALSE	TRUE	TRUE	2KZpA1	12	31602630	1873	36370	0.1539	0.3305	Myasthenia gravis	TRUE	reported	38243	textfile	31755564	2.21401e-10	10.7	3425	12	ebi-a-GCST90001697	CD45RA- CD28- CD8+ T cell %T cell || id:ebi-a-GCST90001697	TRUE	reported	igd	2	FALSE
rs190272290	A	G	A	G	24.63	0.0024	0.0003	0.0158853	FALSE	FALSE	FALSE	2KZpA1	2	9803923	1873	36370	0.1614	0.9881	Myasthenia gravis	TRUE	reported	38243	textfile	9944052	2.34477e-11	3.673	3425	2	ebi-a-GCST90001697	CD45RA- CD28- CD8+ T cell %T cell || id:ebi-a-GCST90001697	TRUE	reported	igd	2	TRUE
rs192302673	T	C	T	C	12.63	-0.2427	0.0009	0.0106163	FALSE	FALSE	FALSE	2KZpA1	16	85651534	1873	36370	0.2315	0.2945	Myasthenia gravis	TRUE	reported	38243	textfile	85685140	4.39198e-10	2.018	3425	16	ebi-a-GCST90001697	CD45RA- CD28- CD8+ T cell %T cell || id:ebi-a-GCST90001697	TRUE	reported	igd	2	TRUE
rs2977034	T	C	T	C	9.254	-0.0661	0.0015	0.0103156	FALSE	FALSE	FALSE	2KZpA1	8	87491486	1873	36370	0.1704	0.6979	Myasthenia gravis	TRUE	reported	38243	textfile	88503714	1.08201e-08	1.615	3425	8	ebi-a-GCST90001697	CD45RA- CD28- CD8+ T cell %T cell || id:ebi-a-GCST90001697	TRUE	reported	igd	2	TRUE
rs55881385	T	G	T	G	25.81	0.0155	0.0001	0.0142248	FALSE	FALSE	FALSE	2KZpA1	1	34258591	1873	36370	0.1714	0.9281	Myasthenia gravis	TRUE	reported	38243	textfile	34724192	1.66299e-09	4.27	3425	1	ebi-a-GCST90001697	CD45RA- CD28- CD8+ T cell %T cell || id:ebi-a-GCST90001697	TRUE	reported	igd	2	TRUE
rs55971473	T	C	T	C	11.36	0.0009	0.001	0.0148132	FALSE	FALSE	FALSE	2KZpA1	1	116519156	1873	36370	0.1674	0.9958	Myasthenia gravis	TRUE	reported	38243	textfile	117061778	1.67402e-09	1.879	3425	1	ebi-a-GCST90001697	CD45RA- CD28- CD8+ T cell %T cell || id:ebi-a-GCST90001697	TRUE	reported	igd	2	TRUE
rs58905133	G	A	G	A	1.152	0.0636	0.3523	0.388895	FALSE	FALSE	FALSE	2KZpA1	2	38660822	1873	36370	0.0376	0.09137	Myasthenia gravis	TRUE	reported	38243	textfile	38887964	2.07922e-18	0.1309	3425	2	ebi-a-GCST90001697	CD45RA- CD28- CD8+ T cell %T cell || id:ebi-a-GCST90001697	TRUE	reported	igd	2	TRUE
rs61772921	C	T	C	T	31.35	0.1129	0.0001	0.0150747	FALSE	FALSE	FALSE	2KZpA1	1	80431877	1873	36370	0.1551	0.4663	Myasthenia gravis	TRUE	reported	38243	textfile	80897562	1.94998e-10	4.91	3425	1	ebi-a-GCST90001697	CD45RA- CD28- CD8+ T cell %T cell || id:ebi-a-GCST90001697	TRUE	reported	igd	2	TRUE
rs61908026	C	G	C	G	19.12	0.0017	0.0004	0.0285542	FALSE	TRUE	FALSE	2KZpA1	12	2699000	1873	36370	0.1229	0.9889	Myasthenia gravis	TRUE	reported	38243	textfile	2808166	1.56401e-09	3.159	3425	12	ebi-a-GCST90001697	CD45RA- CD28- CD8+ T cell %T cell || id:ebi-a-GCST90001697	TRUE	reported	igd	2	TRUE
rs62021713	T	C	T	C	52.08	0.0445	0.0001	0.0199906	FALSE	FALSE	FALSE	2KZpA1	15	50073192	1873	36370	0.1444	0.758	Myasthenia gravis	TRUE	reported	38243	textfile	50365389	2.169e-10	8.178	3425	15	ebi-a-GCST90001697	CD45RA- CD28- CD8+ T cell %T cell || id:ebi-a-GCST90001697	TRUE	reported	igd	2	TRUE
rs62409210	A	G	A	G	29.68	-0.1951	0.0001	0.0175065	FALSE	FALSE	FALSE	2KZpA1	4	25411151	1873	36370	0.1659	0.2396	Myasthenia gravis	TRUE	reported	38243	textfile	25412773	2.02801e-09	4.936	3425	4	ebi-a-GCST90001697	CD45RA- CD28- CD8+ T cell %T cell || id:ebi-a-GCST90001697	TRUE	reported	igd	2	TRUE
rs74707627	C	T	C	T	20.97	0.1287	0.0003	0.0172581	FALSE	FALSE	FALSE	2KZpA1	15	85941512	1873	36370	0.1521	0.3974	Myasthenia gravis	TRUE	reported	38243	textfile	86484743	2.49799e-10	3.305	3425	15	ebi-a-GCST90001697	CD45RA- CD28- CD8+ T cell %T cell || id:ebi-a-GCST90001697	TRUE	reported	igd	2	TRUE
rs76506268	G	A	G	A	6.353	0.0242	0.0032	0.0406218	FALSE	FALSE	FALSE	2KZpA1	4	187060470	1873	36370	0.1009	0.8103	Myasthenia gravis	TRUE	reported	38243	textfile	187981624	1.52202e-09	1.049	3425	4	ebi-a-GCST90001697	CD45RA- CD28- CD8+ T cell %T cell || id:ebi-a-GCST90001697	TRUE	reported	igd	2	TRUE
rs76938777	A	G	A	G	18.92	-0.1294	0.0003	0.0127997	FALSE	FALSE	FALSE	2KZpA1	7	31434287	1873	36370	0.1768	0.4643	Myasthenia gravis	TRUE	reported	38243	textfile	31473901	1.36801e-08	3.324	3425	7	ebi-a-GCST90001697	CD45RA- CD28- CD8+ T cell %T cell || id:ebi-a-GCST90001697	TRUE	reported	igd	2	TRUE
rs111534725	T	G	T	G	0.7675	-0.1653	0.041	0.0106555	FALSE	FALSE	FALSE	2KZpA1	10	96379507	1873	36370	0.1721	0.337	Myasthenia gravis	TRUE	reported	38243	textfile	98139264	7.27445e-32	0.06467	3440	10	ebi-a-GCST90001671	CD39+ CD8+ T cell %CD8+ T cell || id:ebi-a-GCST90001671	TRUE	reported	igd	2	TRUE
rs11818051	T	C	T	C	0.6977	-0.0438	0.0317	0.0138064	FALSE	FALSE	FALSE	2KZpA1	10	96212538	1873	36370	0.1352	0.7463	Myasthenia gravis	TRUE	reported	38243	textfile	97972294	7.7464e-21	0.07403	3440	10	ebi-a-GCST90001671	CD39+ CD8+ T cell %CD8+ T cell || id:ebi-a-GCST90001671	TRUE	reported	igd	2	TRUE
rs12778618	C	T	C	T	0.8186	0.1375	0.0462	0.0128128	FALSE	FALSE	FALSE	2KZpA1	10	93873363	1873	36370	0.1675	0.4114	Myasthenia gravis	TRUE	reported	38243	textfile	95633120	5.06524e-40	0.06103	3440	10	ebi-a-GCST90001671	CD39+ CD8+ T cell %CD8+ T cell || id:ebi-a-GCST90001671	TRUE	reported	igd	2	TRUE
rs17111341	C	T	C	T	0.6402	-0.1867	0.0667	0.0305154	FALSE	FALSE	FALSE	2KZpA1	10	96121274	1873	36370	0.1079	0.08344	Myasthenia gravis	TRUE	reported	38243	textfile	97881031	2.58881e-34	0.05184	3440	10	ebi-a-GCST90001671	CD39+ CD8+ T cell %CD8+ T cell || id:ebi-a-GCST90001671	TRUE	reported	igd	2	TRUE
rs2901833	A	G	A	G	0.2205	0.0053	0.383	0.4078	FALSE	FALSE	FALSE	2KZpA1	10	95238834	1873	36370	0.037	0.8858	Myasthenia gravis	TRUE	reported	38243	textfile	96998591	1.73301e-16	0.02662	3440	10	ebi-a-GCST90001671	CD39+ CD8+ T cell %CD8+ T cell || id:ebi-a-GCST90001671	TRUE	reported	igd	2	TRUE
rs72812685	A	G	A	G	0.6238	-0.0407	0.0483	0.06511	FALSE	FALSE	FALSE	2KZpA1	10	94086232	1873	36370	0.0799	0.6102	Myasthenia gravis	TRUE	reported	38243	textfile	95845989	7.75354e-26	0.05887	3440	10	ebi-a-GCST90001671	CD39+ CD8+ T cell %CD8+ T cell || id:ebi-a-GCST90001671	TRUE	reported	igd	2	TRUE
rs111534725	T	G	T	G	0.7307	-0.1653	0.041	0.0106555	FALSE	FALSE	FALSE	2KZpA1	10	96379507	1873	36370	0.1721	0.337	Myasthenia gravis	TRUE	reported	38243	textfile	98139264	4.66445e-29	0.06471	3440	10	ebi-a-GCST90001670	CD39+ CD8+ T cell %T cell || id:ebi-a-GCST90001670	TRUE	reported	igd	2	TRUE
rs11818051	T	C	T	C	0.6769	-0.0438	0.0317	0.0138064	FALSE	FALSE	FALSE	2KZpA1	10	96212538	1873	36370	0.1352	0.7463	Myasthenia gravis	TRUE	reported	38243	textfile	97972294	9.34545e-20	0.07397	3440	10	ebi-a-GCST90001670	CD39+ CD8+ T cell %T cell || id:ebi-a-GCST90001670	TRUE	reported	igd	2	TRUE
rs12777195	G	A	G	A	0.2205	0.0056	0.3594	0.407696	FALSE	FALSE	FALSE	2KZpA1	10	95238986	1873	36370	0.037	0.8803	Myasthenia gravis	TRUE	reported	38243	textfile	96998743	9.09704e-16	0.0273	3440	10	ebi-a-GCST90001670	CD39+ CD8+ T cell %T cell || id:ebi-a-GCST90001670	TRUE	reported	igd	2	TRUE
rs12778618	C	T	C	T	0.8332	0.1375	0.0462	0.0128128	FALSE	FALSE	FALSE	2KZpA1	10	93873363	1873	36370	0.1675	0.4114	Myasthenia gravis	TRUE	reported	38243	textfile	95633120	1.22687e-41	0.06081	3440	10	ebi-a-GCST90001670	CD39+ CD8+ T cell %T cell || id:ebi-a-GCST90001670	TRUE	reported	igd	2	TRUE
rs17111341	C	T	C	T	0.6237	-0.1867	0.0667	0.0305154	FALSE	FALSE	FALSE	2KZpA1	10	96121274	1873	36370	0.1079	0.08344	Myasthenia gravis	TRUE	reported	38243	textfile	97881031	9.80167e-33	0.0518	3440	10	ebi-a-GCST90001670	CD39+ CD8+ T cell %T cell || id:ebi-a-GCST90001670	TRUE	reported	igd	2	TRUE
rs72812685	A	G	A	G	0.6459	-0.0407	0.0483	0.06511	FALSE	FALSE	FALSE	2KZpA1	10	94086232	1873	36370	0.0799	0.6102	Myasthenia gravis	TRUE	reported	38243	textfile	95845989	1.13188e-27	0.05873	3440	10	ebi-a-GCST90001670	CD39+ CD8+ T cell %T cell || id:ebi-a-GCST90001670	TRUE	reported	igd	2	TRUE
rs111780443	T	C	T	C	-0.3659	0.0931	0.045	0.0180164	FALSE	FALSE	FALSE	2KZpA1	11	132340468	1873	36370	0.1365	0.4952	Myasthenia gravis	TRUE	reported	38243	textfile	132210362	3.25402e-08	0.06602	2910	11	ebi-a-GCST90001838	CD3 on naive CD8+ T cell || id:ebi-a-GCST90001838	TRUE	reported	igd	2	TRUE
rs12142987	T	C	T	C	-0.1969	0.0632	0.2113	0.312149	FALSE	FALSE	FALSE	2KZpA1	1	167742233	1873	36370	0.0394	0.1085	Myasthenia gravis	TRUE	reported	38243	textfile	167711470	3.80601e-09	0.03331	2910	1	ebi-a-GCST90001838	CD3 on naive CD8+ T cell || id:ebi-a-GCST90001838	TRUE	reported	igd	2	TRUE
rs12921174	C	T	C	T	-0.1937	-0.0233	0.2041	0.422914	FALSE	FALSE	FALSE	2KZpA1	16	380304	1873	36370	0.0375	0.5338	Myasthenia gravis	TRUE	reported	38243	textfile	430304	1.39701e-08	0.03404	2910	16	ebi-a-GCST90001838	CD3 on naive CD8+ T cell || id:ebi-a-GCST90001838	TRUE	reported	igd	2	TRUE
rs2949661	T	C	T	C	0.6171	0.0432	0.446	0.387901	FALSE	FALSE	FALSE	2KZpA1	1	167455687	1873	36370	0.0372	0.2455	Myasthenia gravis	TRUE	reported	38243	textfile	167424924	3.53997e-119	0.02536	2910	1	ebi-a-GCST90001838	CD3 on naive CD8+ T cell || id:ebi-a-GCST90001838	TRUE	reported	igd	2	TRUE
rs4657649	C	T	C	T	0.4823	0.1289	0.051	0.0873101	FALSE	FALSE	FALSE	2KZpA1	1	167203903	1873	36370	0.0681	0.05842	Myasthenia gravis	TRUE	reported	38243	textfile	167173140	9.11381e-15	0.06189	2910	1	ebi-a-GCST90001838	CD3 on naive CD8+ T cell || id:ebi-a-GCST90001838	TRUE	reported	igd	2	TRUE
rs111902980	A	G	A	G	0.5134	-0.0665	0.0193	0.0257041	FALSE	FALSE	FALSE	2KZpA1	1	157984660	1873	36370	0.1259	0.5972	Myasthenia gravis	TRUE	reported	38243	textfile	157954450	2.64899e-08	0.09207	3427	1	ebi-a-GCST90001570	Effector Memory CD4-CD8- T cell %CD4-CD8- T cell || id:ebi-a-GCST90001570	TRUE	reported	igd	2	TRUE
rs113435341	G	A	G	A	-1.798	-0.2113	0.0032	0.0157022	FALSE	FALSE	FALSE	2KZpA1	1	198182558	1873	36370	0.1713	0.2173	Myasthenia gravis	TRUE	reported	38243	textfile	198151688	3.81505e-15	0.2277	3427	1	ebi-a-GCST90001570	Effector Memory CD4-CD8- T cell %CD4-CD8- T cell || id:ebi-a-GCST90001570	TRUE	reported	igd	2	TRUE
rs116877116	A	G	A	G	0.2343	0.0673	0.1008	0.0196637	FALSE	FALSE	FALSE	2KZpA1	8	134478098	1873	36370	0.1241	0.5877	Myasthenia gravis	TRUE	reported	38243	textfile	135490341	3.31597e-08	0.04232	3427	8	ebi-a-GCST90001570	Effector Memory CD4-CD8- T cell %CD4-CD8- T cell || id:ebi-a-GCST90001570	TRUE	reported	igd	2	TRUE
rs150992058	C	G	C	G	-1.066	-0.0237	0.0058	0.0150877	FALSE	TRUE	FALSE	2KZpA1	1	195950017	1873	36370	0.1516	0.8756	Myasthenia gravis	TRUE	reported	38243	textfile	195919147	3.58303e-08	0.193	3427	1	ebi-a-GCST90001570	Effector Memory CD4-CD8- T cell %CD4-CD8- T cell || id:ebi-a-GCST90001570	TRUE	reported	igd	2	TRUE
rs11256966	G	C	G	C	-0.1567	-0.0114	0.3848	0.223714	FALSE	TRUE	FALSE	2KZpA1	10	6143347	1873	36370	0.0438	0.7946	Myasthenia gravis	TRUE	reported	38243	textfile	6185310	2.64101e-09	0.02626	3437	10	ebi-a-GCST90001503	Activated & secreting CD4 regulatory T cell %CD4+ T cell || id:ebi-a-GCST90001503	TRUE	reported	igd	2	TRUE
rs113435341	G	A	G	A	-2.11	-0.2113	0.0032	0.0157022	FALSE	FALSE	FALSE	2KZpA1	1	198182558	1873	36370	0.1713	0.2173	Myasthenia gravis	TRUE	reported	38243	textfile	198151688	1.30707e-21	0.2195	3437	1	ebi-a-GCST90001503	Activated & secreting CD4 regulatory T cell %CD4+ T cell || id:ebi-a-GCST90001503	TRUE	reported	igd	2	TRUE
rs11579717	A	G	A	G	-1.573	-0.1478	0.0044	0.0471197	FALSE	FALSE	FALSE	2KZpA1	1	200029993	1873	36370	0.0984	0.1333	Myasthenia gravis	TRUE	reported	38243	textfile	199999121	3.3512e-17	0.1855	3437	1	ebi-a-GCST90001503	Activated & secreting CD4 regulatory T cell %CD4+ T cell || id:ebi-a-GCST90001503	TRUE	reported	igd	2	TRUE
rs12712610	G	A	G	A	-0.1572	0.0517	0.2975	0.174163	FALSE	FALSE	FALSE	2KZpA1	2	38670107	1873	36370	0.0471	0.2715	Myasthenia gravis	TRUE	reported	38243	textfile	38897249	1.20601e-08	0.02752	3437	2	ebi-a-GCST90001503	Activated & secreting CD4 regulatory T cell %CD4+ T cell || id:ebi-a-GCST90001503	TRUE	reported	igd	2	TRUE
rs138915779	A	C	A	C	-1.565	0.3525	0.0035	0.017428	FALSE	FALSE	FALSE	2KZpA1	1	190110040	1873	36370	0.1359	0.00946	Myasthenia gravis	TRUE	reported	38243	textfile	190079170	6.75461e-12	0.2272	3437	1	ebi-a-GCST90001503	Activated & secreting CD4 regulatory T cell %CD4+ T cell || id:ebi-a-GCST90001503	TRUE	reported	igd	2	TRUE
rs61839660	T	C	T	C	0.4097	-0.1311	0.0543	0.0912455	FALSE	FALSE	FALSE	2KZpA1	10	6052734	1873	36370	0.066	0.04694	Myasthenia gravis	TRUE	reported	38243	textfile	6094697	1.38007e-13	0.05516	3437	10	ebi-a-GCST90001503	Activated & secreting CD4 regulatory T cell %CD4+ T cell || id:ebi-a-GCST90001503	TRUE	reported	igd	2	TRUE
rs74830391	T	C	T	C	0.1992	-0.0536	0.1525	0.105993	FALSE	FALSE	FALSE	2KZpA1	7	37387686	1873	36370	0.0594	0.3665	Myasthenia gravis	TRUE	reported	38243	textfile	37427289	3.87097e-08	0.03616	3437	7	ebi-a-GCST90001503	Activated & secreting CD4 regulatory T cell %CD4+ T cell || id:ebi-a-GCST90001503	TRUE	reported	igd	2	TRUE
rs113016235	G	T	G	T	-0.2092	-0.139	0.1994	0.127069	FALSE	FALSE	FALSE	2KZpA1	6	32617200	1873	36370	0.0561	0.01332	Myasthenia gravis	TRUE	reported	38243	textfile	32584977	1.97301e-08	0.03717	3427	6	ebi-a-GCST90001574	Terminally Differentiated CD4-CD8- T cell %T cell || id:ebi-a-GCST90001574	TRUE	reported	igd	2	TRUE
rs113435341	G	A	G	A	1.335	-0.2113	0.0032	0.0157022	FALSE	FALSE	FALSE	2KZpA1	1	198182558	1873	36370	0.1713	0.2173	Myasthenia gravis	TRUE	reported	38243	textfile	198151688	5.36303e-09	0.2281	3427	1	ebi-a-GCST90001574	Terminally Differentiated CD4-CD8- T cell %T cell || id:ebi-a-GCST90001574	TRUE	reported	igd	2	TRUE
rs6755452	G	T	G	T	0.1903	-0.0117	0.1886	0.249837	FALSE	FALSE	FALSE	2KZpA1	2	86807953	1873	36370	0.0421	0.7819	Myasthenia gravis	TRUE	reported	38243	textfile	87035076	4.74602e-09	0.03241	3427	2	ebi-a-GCST90001574	Terminally Differentiated CD4-CD8- T cell %T cell || id:ebi-a-GCST90001574	TRUE	reported	igd	2	TRUE
rs113116201	C	T	C	T	1.189	-0.2239	0.0044	0.0161598	FALSE	FALSE	FALSE	2KZpA1	1	198861813	1873	36370	0.161	0.1644	Myasthenia gravis	TRUE	reported	38243	textfile	198830942	1.82398e-10	0.186	3435	1	ebi-a-GCST90001942	CD25 on CD39+ secreting CD4 regulatory T cell || id:ebi-a-GCST90001942	TRUE	reported	igd	2	TRUE
rs113116201	C	T	C	T	1.068	-0.2239	0.0044	0.0161598	FALSE	FALSE	FALSE	2KZpA1	1	198861813	1873	36370	0.161	0.1644	Myasthenia gravis	TRUE	reported	38243	textfile	198830942	8.02398e-09	0.1846	3435	1	ebi-a-GCST90001943	CD25 on activated & secreting CD4 regulatory T cell || id:ebi-a-GCST90001943	TRUE	reported	igd	2	TRUE
rs113116201	C	T	C	T	1.214	-0.2239	0.0044	0.0161598	FALSE	FALSE	FALSE	2KZpA1	1	198861813	1873	36370	0.161	0.1644	Myasthenia gravis	TRUE	reported	38243	textfile	198830942	8.42752e-11	0.1863	3435	1	ebi-a-GCST90001941	CD25 on secreting CD4 regulatory T cell || id:ebi-a-GCST90001941	TRUE	reported	igd	2	TRUE
rs113243185	C	G	C	G	0.2773	-0.1389	0.1996	0.127069	FALSE	TRUE	FALSE	2KZpA1	6	32617294	1873	36370	0.0561	0.01333	Myasthenia gravis	TRUE	reported	38243	textfile	32585071	2.87607e-14	0.03632	3427	6	ebi-a-GCST90001546	Terminally Differentiated CD4+ T cell %CD4+ T cell || id:ebi-a-GCST90001546	TRUE	reported	igd	2	TRUE
rs113435341	G	A	G	A	1.234	-0.2113	0.0032	0.0157022	FALSE	FALSE	FALSE	2KZpA1	1	198182558	1873	36370	0.1713	0.2173	Myasthenia gravis	TRUE	reported	38243	textfile	198151688	3.64603e-08	0.2235	3427	1	ebi-a-GCST90001546	Terminally Differentiated CD4+ T cell %CD4+ T cell || id:ebi-a-GCST90001546	TRUE	reported	igd	2	TRUE
rs62400929	G	A	G	A	0.307	0.1433	0.1087	0.0166174	FALSE	FALSE	FALSE	2KZpA1	6	31191769	1873	36370	0.133	0.2811	Myasthenia gravis	TRUE	reported	38243	textfile	31159546	1.37199e-10	0.04769	3427	6	ebi-a-GCST90001546	Terminally Differentiated CD4+ T cell %CD4+ T cell || id:ebi-a-GCST90001546	TRUE	reported	igd	2	TRUE
rs9271536	T	A	T	A	-0.2806	-0.2091	0.7798	0.814724	FALSE	TRUE	FALSE	2KZpA1	6	32622201	1873	36370	0.0469	8.084e-06	Myasthenia gravis	TRUE	reported	38243	textfile	32589978	7.9378e-17	0.03351	3427	6	ebi-a-GCST90001546	Terminally Differentiated CD4+ T cell %CD4+ T cell || id:ebi-a-GCST90001546	TRUE	reported	igd	2	TRUE
rs113243185	C	G	C	G	0.2854	-0.1389	0.1996	0.127069	FALSE	TRUE	FALSE	2KZpA1	6	32617294	1873	36370	0.0561	0.01333	Myasthenia gravis	TRUE	reported	38243	textfile	32585071	3.27793e-15	0.03605	3427	6	ebi-a-GCST90001547	Terminally Differentiated CD4+ T cell %T cell || id:ebi-a-GCST90001547	TRUE	reported	igd	2	TRUE
rs17583875	A	G	A	G	1.299	-0.2791	0.0029	0.0186047	FALSE	FALSE	FALSE	2KZpA1	1	197955640	1873	36370	0.1582	0.07761	Myasthenia gravis	TRUE	reported	38243	textfile	197924770	9.5159e-09	0.2259	3427	1	ebi-a-GCST90001547	Terminally Differentiated CD4+ T cell %T cell || id:ebi-a-GCST90001547	TRUE	reported	igd	2	TRUE
rs62400929	G	A	G	A	0.3169	0.1433	0.1087	0.0166174	FALSE	FALSE	FALSE	2KZpA1	6	31191769	1873	36370	0.133	0.2811	Myasthenia gravis	TRUE	reported	38243	textfile	31159546	2.55094e-11	0.04734	3427	6	ebi-a-GCST90001547	Terminally Differentiated CD4+ T cell %T cell || id:ebi-a-GCST90001547	TRUE	reported	igd	2	TRUE
rs9271536	T	A	T	A	-0.291	-0.2091	0.7798	0.814724	FALSE	TRUE	FALSE	2KZpA1	6	32622201	1873	36370	0.0469	8.084e-06	Myasthenia gravis	TRUE	reported	38243	textfile	32589978	3.30065e-18	0.03325	3427	6	ebi-a-GCST90001547	Terminally Differentiated CD4+ T cell %T cell || id:ebi-a-GCST90001547	TRUE	reported	igd	2	TRUE
rs9501107	T	G	T	G	0.2185	-0.028	0.1503	0.0690845	FALSE	FALSE	FALSE	2KZpA1	6	31424270	1873	36370	0.0695	0.6875	Myasthenia gravis	TRUE	reported	38243	textfile	31392047	1.996e-08	0.03884	3427	6	ebi-a-GCST90001547	Terminally Differentiated CD4+ T cell %T cell || id:ebi-a-GCST90001547	TRUE	reported	igd	2	TRUE
rs113243185	C	G	C	G	-0.2104	-0.1389	0.1996	0.127069	FALSE	TRUE	FALSE	2KZpA1	6	32617294	1873	36370	0.0561	0.01333	Myasthenia gravis	TRUE	reported	38243	textfile	32585071	8.06102e-09	0.03639	3427	6	ebi-a-GCST90001541	Naive CD4+ T cell %CD4+ T cell || id:ebi-a-GCST90001541	TRUE	reported	igd	2	TRUE
rs12712610	G	A	G	A	0.1457	0.0517	0.2969	0.174163	FALSE	FALSE	FALSE	2KZpA1	2	38670107	1873	36370	0.0471	0.2715	Myasthenia gravis	TRUE	reported	38243	textfile	38897249	1.17501e-08	0.02548	3427	2	ebi-a-GCST90001541	Naive CD4+ T cell %CD4+ T cell || id:ebi-a-GCST90001541	TRUE	reported	igd	2	TRUE
rs146620586	T	G	T	G	1.495	-0.3339	0.0032	0.012316	FALSE	FALSE	FALSE	2KZpA1	1	198555134	1873	36370	0.1931	0.08382	Myasthenia gravis	TRUE	reported	38243	textfile	198524264	1.012e-08	0.2604	3427	1	ebi-a-GCST90001541	Naive CD4+ T cell %CD4+ T cell || id:ebi-a-GCST90001541	TRUE	reported	igd	2	TRUE
rs9271536	T	A	T	A	0.2324	-0.2091	0.7798	0.814724	FALSE	TRUE	FALSE	2KZpA1	6	32622201	1873	36370	0.0469	8.084e-06	Myasthenia gravis	TRUE	reported	38243	textfile	32589978	3.59832e-12	0.03331	3427	6	ebi-a-GCST90001541	Naive CD4+ T cell %CD4+ T cell || id:ebi-a-GCST90001541	TRUE	reported	igd	2	TRUE
rs113243185	C	G	C	G	0.2134	-0.1389	0.1996	0.127069	FALSE	TRUE	FALSE	2KZpA1	6	32617294	1873	36370	0.0561	0.01333	Myasthenia gravis	TRUE	reported	38243	textfile	32585071	8.18898e-09	0.03693	3427	6	ebi-a-GCST90001544	Effector Memory CD4+ T cell %T cell || id:ebi-a-GCST90001544	TRUE	reported	igd	2	TRUE
rs146620586	T	G	T	G	-1.711	-0.3339	0.0032	0.012316	FALSE	FALSE	FALSE	2KZpA1	1	198555134	1873	36370	0.1931	0.08382	Myasthenia gravis	TRUE	reported	38243	textfile	198524264	1.02301e-10	0.2639	3427	1	ebi-a-GCST90001544	Effector Memory CD4+ T cell %T cell || id:ebi-a-GCST90001544	TRUE	reported	igd	2	TRUE
rs9267484	T	A	T	A	0.2376	-0.0144	0.1729	0.0222132	FALSE	TRUE	FALSE	2KZpA1	6	31537947	1873	36370	0.1171	0.9021	Myasthenia gravis	TRUE	reported	38243	textfile	31505724	1.547e-08	0.0419	3427	6	ebi-a-GCST90001544	Effector Memory CD4+ T cell %T cell || id:ebi-a-GCST90001544	TRUE	reported	igd	2	TRUE
rs9271536	T	A	T	A	-0.2368	-0.2091	0.7798	0.814724	FALSE	TRUE	FALSE	2KZpA1	6	32622201	1873	36370	0.0469	8.084e-06	Myasthenia gravis	TRUE	reported	38243	textfile	32589978	2.95393e-12	0.0338	3427	6	ebi-a-GCST90001544	Effector Memory CD4+ T cell %T cell || id:ebi-a-GCST90001544	TRUE	reported	igd	2	TRUE
rs113243185	C	G	C	G	0.2404	-0.1389	0.2014	0.127069	FALSE	TRUE	FALSE	2KZpA1	6	32617294	1873	36370	0.0561	0.01333	Myasthenia gravis	TRUE	reported	38243	textfile	32585071	1.392e-10	0.03733	3113	6	ebi-a-GCST90002081	SSC-A on CD4+ T cell || id:ebi-a-GCST90002081	TRUE	reported	igd	2	TRUE
rs148031710	C	T	C	T	0.2974	0.1436	0.1078	0.0166174	FALSE	FALSE	FALSE	2KZpA1	6	31181096	1873	36370	0.133	0.28	Myasthenia gravis	TRUE	reported	38243	textfile	31148873	1.91399e-09	0.04937	3113	6	ebi-a-GCST90002081	SSC-A on CD4+ T cell || id:ebi-a-GCST90002081	TRUE	reported	igd	2	TRUE
rs79493037	G	C	G	C	0.2287	-0.029	0.1481	0.0690715	FALSE	TRUE	FALSE	2KZpA1	6	31438048	1873	36370	0.0695	0.6765	Myasthenia gravis	TRUE	reported	38243	textfile	31405825	2.31302e-08	0.04083	3113	6	ebi-a-GCST90002081	SSC-A on CD4+ T cell || id:ebi-a-GCST90002081	TRUE	reported	igd	2	TRUE
rs9271536	T	A	T	A	-0.2591	-0.2091	0.7772	0.814724	FALSE	TRUE	FALSE	2KZpA1	6	32622201	1873	36370	0.0469	8.084e-06	Myasthenia gravis	TRUE	reported	38243	textfile	32589978	8.84504e-14	0.03458	3113	6	ebi-a-GCST90002081	SSC-A on CD4+ T cell || id:ebi-a-GCST90002081	TRUE	reported	igd	2	TRUE
rs113435341	G	A	G	A	-2.621	-0.2113	0.0032	0.0157022	FALSE	FALSE	FALSE	2KZpA1	1	198182558	1873	36370	0.1713	0.2173	Myasthenia gravis	TRUE	reported	38243	textfile	198151688	6.32995e-40	0.1957	3437	1	ebi-a-GCST90001502	Activated & secreting CD4 regulatory T cell %CD4 regulatory T cell || id:ebi-a-GCST90001502	TRUE	reported	igd	2	TRUE
rs11579717	A	G	A	G	-1.821	-0.1478	0.0044	0.0471197	FALSE	FALSE	FALSE	2KZpA1	1	200029993	1873	36370	0.0984	0.1333	Myasthenia gravis	TRUE	reported	38243	textfile	199999121	1.86896e-27	0.1663	3437	1	ebi-a-GCST90001502	Activated & secreting CD4 regulatory T cell %CD4 regulatory T cell || id:ebi-a-GCST90001502	TRUE	reported	igd	2	TRUE
rs138915779	A	C	A	C	-1.784	0.3525	0.0035	0.017428	FALSE	FALSE	FALSE	2KZpA1	1	190110040	1873	36370	0.1359	0.00946	Myasthenia gravis	TRUE	reported	38243	textfile	190079170	3.69828e-18	0.2042	3437	1	ebi-a-GCST90001502	Activated & secreting CD4 regulatory T cell %CD4 regulatory T cell || id:ebi-a-GCST90001502	TRUE	reported	igd	2	TRUE
rs146899923	C	T	C	T	-0.7496	-0.1272	0.0089	0.0244358	FALSE	FALSE	FALSE	2KZpA1	1	195950719	1873	36370	0.1226	0.2994	Myasthenia gravis	TRUE	reported	38243	textfile	195919849	1.67799e-09	0.1241	3437	1	ebi-a-GCST90001502	Activated & secreting CD4 regulatory T cell %CD4 regulatory T cell || id:ebi-a-GCST90001502	TRUE	reported	igd	2	TRUE
rs17607399	T	C	T	C	-0.2077	-0.1389	0.1084	0.0770076	FALSE	FALSE	FALSE	2KZpA1	2	41657072	1873	36370	0.0749	0.06376	Myasthenia gravis	TRUE	reported	38243	textfile	41884212	1.7e-08	0.03673	3437	2	ebi-a-GCST90001502	Activated & secreting CD4 regulatory T cell %CD4 regulatory T cell || id:ebi-a-GCST90001502	TRUE	reported	igd	2	TRUE
rs413431	G	A	G	A	0.2748	-0.1044	0.8154	0.903172	FALSE	FALSE	FALSE	2KZpA1	2	38949554	1873	36370	0.0579	0.07159	Myasthenia gravis	TRUE	reported	38243	textfile	39176695	1.16305e-20	0.0293	3437	2	ebi-a-GCST90001502	Activated & secreting CD4 regulatory T cell %CD4 regulatory T cell || id:ebi-a-GCST90001502	TRUE	reported	igd	2	TRUE
rs7530076	A	G	A	G	0.4611	0.127	0.9748	0.968609	FALSE	FALSE	FALSE	2KZpA1	1	195856146	1873	36370	0.1112	0.2532	Myasthenia gravis	TRUE	reported	38243	textfile	195825276	4.49904e-10	0.07373	3437	1	ebi-a-GCST90001502	Activated & secreting CD4 regulatory T cell %CD4 regulatory T cell || id:ebi-a-GCST90001502	TRUE	reported	igd	2	TRUE
rs113435341	G	A	G	A	2.569	-0.2113	0.0032	0.0157022	FALSE	FALSE	FALSE	2KZpA1	1	198182558	1873	36370	0.1713	0.2173	Myasthenia gravis	TRUE	reported	38243	textfile	198151688	1.27909e-33	0.2103	3437	1	ebi-a-GCST90001499	Activated & resting CD4 regulatory T cell %CD4 regulatory T cell || id:ebi-a-GCST90001499	TRUE	reported	igd	2	TRUE
rs11579717	A	G	A	G	1.815	-0.1478	0.0044	0.0471197	FALSE	FALSE	FALSE	2KZpA1	1	200029993	1873	36370	0.0984	0.1333	Myasthenia gravis	TRUE	reported	38243	textfile	199999121	5.32721e-24	0.1783	3437	1	ebi-a-GCST90001499	Activated & resting CD4 regulatory T cell %CD4 regulatory T cell || id:ebi-a-GCST90001499	TRUE	reported	igd	2	TRUE
rs17607399	T	C	T	C	0.218	-0.1389	0.1084	0.0770076	FALSE	FALSE	FALSE	2KZpA1	2	41657072	1873	36370	0.0749	0.06376	Myasthenia gravis	TRUE	reported	38243	textfile	41884212	2.76599e-08	0.03915	3437	2	ebi-a-GCST90001499	Activated & resting CD4 regulatory T cell %CD4 regulatory T cell || id:ebi-a-GCST90001499	TRUE	reported	igd	2	TRUE
rs413431	G	A	G	A	-0.2936	-0.1044	0.8154	0.903172	FALSE	FALSE	FALSE	2KZpA1	2	38949554	1873	36370	0.0579	0.07159	Myasthenia gravis	TRUE	reported	38243	textfile	39176695	9.54333e-21	0.03123	3437	2	ebi-a-GCST90001499	Activated & resting CD4 regulatory T cell %CD4 regulatory T cell || id:ebi-a-GCST90001499	TRUE	reported	igd	2	TRUE
rs113435341	G	A	G	A	1.787	-0.2113	0.0033	0.0157022	FALSE	FALSE	FALSE	2KZpA1	1	198182558	1873	36370	0.1713	0.2173	Myasthenia gravis	TRUE	reported	38243	textfile	198151688	2.66011e-13	0.2432	2903	1	ebi-a-GCST90002099	CD4RA on Terminally Differentiated CD4+ T cell || id:ebi-a-GCST90002099	TRUE	reported	igd	2	TRUE
rs11579717	A	G	A	G	1.19	-0.1478	0.0045	0.0471197	FALSE	FALSE	FALSE	2KZpA1	1	200029993	1873	36370	0.0984	0.1333	Myasthenia gravis	TRUE	reported	38243	textfile	199999121	4.314e-09	0.202	2903	1	ebi-a-GCST90002099	CD4RA on Terminally Differentiated CD4+ T cell || id:ebi-a-GCST90002099	TRUE	reported	igd	2	TRUE
rs7559619	G	A	G	A	-0.2144	0.0508	0.3455	0.381429	FALSE	FALSE	FALSE	2KZpA1	2	38665065	1873	36370	0.0378	0.1793	Myasthenia gravis	TRUE	reported	38243	textfile	38892207	1.08993e-13	0.02871	2903	2	ebi-a-GCST90002099	CD4RA on Terminally Differentiated CD4+ T cell || id:ebi-a-GCST90002099	TRUE	reported	igd	2	TRUE
rs113435341	G	A	G	A	1.73	-0.2113	0.0032	0.0157022	FALSE	FALSE	FALSE	2KZpA1	1	198182558	1873	36370	0.1713	0.2173	Myasthenia gravis	TRUE	reported	38243	textfile	198151688	3.64586e-14	0.2275	3427	1	ebi-a-GCST90001573	Terminally Differentiated CD4-CD8- T cell %CD4-CD8- T cell || id:ebi-a-GCST90001573	TRUE	reported	igd	2	TRUE
rs12712610	G	A	G	A	0.1603	0.0517	0.2969	0.174163	FALSE	FALSE	FALSE	2KZpA1	2	38670107	1873	36370	0.0471	0.2715	Myasthenia gravis	TRUE	reported	38243	textfile	38897249	1.256e-08	0.0281	3427	2	ebi-a-GCST90001573	Terminally Differentiated CD4-CD8- T cell %CD4-CD8- T cell || id:ebi-a-GCST90001573	TRUE	reported	igd	2	TRUE
rs7583259	G	C	G	C	0.22	-0.0154	0.5023	0.538255	FALSE	TRUE	TRUE	2KZpA1	2	38694792	1873	36370	0.0367	0.6745	Myasthenia gravis	TRUE	reported	38243	textfile	38921934	7.89587e-18	0.02544	3427	2	ebi-a-GCST90001573	Terminally Differentiated CD4-CD8- T cell %CD4-CD8- T cell || id:ebi-a-GCST90001573	TRUE	reported	igd	2	FALSE
rs113435341	G	A	G	A	-2.54	-0.2113	0.0032	0.0157022	FALSE	FALSE	FALSE	2KZpA1	1	198182558	1873	36370	0.1713	0.2173	Myasthenia gravis	TRUE	reported	38243	textfile	198151688	3.13834e-33	0.2093	3437	1	ebi-a-GCST90001493	Secreting CD4 regulatory T cell %CD4 regulatory T cell || id:ebi-a-GCST90001493	TRUE	reported	igd	2	TRUE
rs11579717	A	G	A	G	-1.776	-0.1478	0.0044	0.0471197	FALSE	FALSE	FALSE	2KZpA1	1	200029993	1873	36370	0.0984	0.1333	Myasthenia gravis	TRUE	reported	38243	textfile	199999121	2.93022e-23	0.1774	3437	1	ebi-a-GCST90001493	Secreting CD4 regulatory T cell %CD4 regulatory T cell || id:ebi-a-GCST90001493	TRUE	reported	igd	2	TRUE
rs17607399	T	C	T	C	-0.2213	-0.1389	0.1084	0.0770076	FALSE	FALSE	FALSE	2KZpA1	2	41657072	1873	36370	0.0749	0.06376	Myasthenia gravis	TRUE	reported	38243	textfile	41884212	1.43599e-08	0.03894	3437	2	ebi-a-GCST90001493	Secreting CD4 regulatory T cell %CD4 regulatory T cell || id:ebi-a-GCST90001493	TRUE	reported	igd	2	TRUE
rs413431	G	A	G	A	0.2955	-0.1044	0.8154	0.903172	FALSE	FALSE	FALSE	2KZpA1	2	38949554	1873	36370	0.0579	0.07159	Myasthenia gravis	TRUE	reported	38243	textfile	39176695	3.30598e-21	0.03106	3437	2	ebi-a-GCST90001493	Secreting CD4 regulatory T cell %CD4 regulatory T cell || id:ebi-a-GCST90001493	TRUE	reported	igd	2	TRUE
rs113435341	G	A	G	A	-2.18	-0.2113	0.0032	0.0157022	FALSE	FALSE	FALSE	2KZpA1	1	198182558	1873	36370	0.1713	0.2173	Myasthenia gravis	TRUE	reported	38243	textfile	198151688	9.94489e-23	0.2206	3437	1	ebi-a-GCST90001494	Secreting CD4 regulatory T cell %CD4+ T cell || id:ebi-a-GCST90001494	TRUE	reported	igd	2	TRUE
rs11579717	A	G	A	G	-1.625	-0.1478	0.0044	0.0471197	FALSE	FALSE	FALSE	2KZpA1	1	200029993	1873	36370	0.0984	0.1333	Myasthenia gravis	TRUE	reported	38243	textfile	199999121	4.48642e-18	0.1865	3437	1	ebi-a-GCST90001494	Secreting CD4 regulatory T cell %CD4+ T cell || id:ebi-a-GCST90001494	TRUE	reported	igd	2	TRUE
rs12712610	G	A	G	A	-0.1818	0.0517	0.2975	0.174163	FALSE	FALSE	FALSE	2KZpA1	2	38670107	1873	36370	0.0471	0.2715	Myasthenia gravis	TRUE	reported	38243	textfile	38897249	5.43e-11	0.02763	3437	2	ebi-a-GCST90001494	Secreting CD4 regulatory T cell %CD4+ T cell || id:ebi-a-GCST90001494	TRUE	reported	igd	2	TRUE
rs138915779	A	C	A	C	-1.514	0.3525	0.0035	0.017428	FALSE	FALSE	FALSE	2KZpA1	1	190110040	1873	36370	0.1359	0.00946	Myasthenia gravis	TRUE	reported	38243	textfile	190079170	4.10677e-11	0.2286	3437	1	ebi-a-GCST90001494	Secreting CD4 regulatory T cell %CD4+ T cell || id:ebi-a-GCST90001494	TRUE	reported	igd	2	TRUE
rs74830391	T	C	T	C	0.1999	-0.0536	0.1525	0.105993	FALSE	FALSE	FALSE	2KZpA1	7	37387686	1873	36370	0.0594	0.3665	Myasthenia gravis	TRUE	reported	38243	textfile	37427289	4.14e-08	0.03637	3437	7	ebi-a-GCST90001494	Secreting CD4 regulatory T cell %CD4+ T cell || id:ebi-a-GCST90001494	TRUE	reported	igd	2	TRUE
rs7893324	C	T	C	T	0.2816	-0.0611	0.1562	0.149818	FALSE	FALSE	FALSE	2KZpA1	10	6069112	1873	36370	0.0508	0.2293	Myasthenia gravis	TRUE	reported	38243	textfile	6111075	1.3671e-15	0.03509	3437	10	ebi-a-GCST90001494	Secreting CD4 regulatory T cell %CD4+ T cell || id:ebi-a-GCST90001494	TRUE	reported	igd	2	TRUE
rs113435341	G	A	G	A	2.267	-0.2113	0.0032	0.0157022	FALSE	FALSE	FALSE	2KZpA1	1	198182558	1873	36370	0.1713	0.2173	Myasthenia gravis	TRUE	reported	38243	textfile	198151688	3.79315e-25	0.2171	3437	1	ebi-a-GCST90001485	CD39+ resting CD4 regulatory T cell %CD4 regulatory T cell || id:ebi-a-GCST90001485	TRUE	reported	igd	2	TRUE
rs11579717	A	G	A	G	1.718	-0.1478	0.0044	0.0471197	FALSE	FALSE	FALSE	2KZpA1	1	200029993	1873	36370	0.0984	0.1333	Myasthenia gravis	TRUE	reported	38243	textfile	199999121	1.35114e-20	0.1835	3437	1	ebi-a-GCST90001485	CD39+ resting CD4 regulatory T cell %CD4 regulatory T cell || id:ebi-a-GCST90001485	TRUE	reported	igd	2	TRUE
rs11890666	A	G	A	G	-0.1612	-0.0105	0.2866	0.215595	FALSE	FALSE	FALSE	2KZpA1	2	38518680	1873	36370	0.0443	0.8121	Myasthenia gravis	TRUE	reported	38243	textfile	38745822	7.94292e-09	0.02787	3437	2	ebi-a-GCST90001485	CD39+ resting CD4 regulatory T cell %CD4 regulatory T cell || id:ebi-a-GCST90001485	TRUE	reported	igd	2	TRUE
rs12712610	G	A	G	A	0.201	0.0517	0.2975	0.174163	FALSE	FALSE	FALSE	2KZpA1	2	38670107	1873	36370	0.0471	0.2715	Myasthenia gravis	TRUE	reported	38243	textfile	38897249	1.82684e-13	0.02719	3437	2	ebi-a-GCST90001485	CD39+ resting CD4 regulatory T cell %CD4 regulatory T cell || id:ebi-a-GCST90001485	TRUE	reported	igd	2	TRUE
rs12777195	G	A	G	A	0.1965	0.0056	0.3595	0.407696	FALSE	FALSE	FALSE	2KZpA1	10	95238986	1873	36370	0.037	0.8803	Myasthenia gravis	TRUE	reported	38243	textfile	96998743	1.55704e-13	0.02651	3437	10	ebi-a-GCST90001485	CD39+ resting CD4 regulatory T cell %CD4 regulatory T cell || id:ebi-a-GCST90001485	TRUE	reported	igd	2	TRUE
rs1923692	G	T	G	T	-0.5496	0.3632	0.9453	0.97848	FALSE	FALSE	FALSE	2KZpA1	10	96413958	1873	36370	0.1318	0.005878	Myasthenia gravis	TRUE	reported	38243	textfile	98173715	6.37236e-25	0.05289	3437	10	ebi-a-GCST90001485	CD39+ resting CD4 regulatory T cell %CD4 regulatory T cell || id:ebi-a-GCST90001485	TRUE	reported	igd	2	TRUE
rs192831774	T	A	T	A	0.5247	-0.1583	0.0313	0.0119368	FALSE	TRUE	FALSE	2KZpA1	10	93627925	1873	36370	0.2033	0.4361	Myasthenia gravis	TRUE	reported	38243	textfile	95387682	2.46093e-13	0.07138	3437	10	ebi-a-GCST90001485	CD39+ resting CD4 regulatory T cell %CD4 regulatory T cell || id:ebi-a-GCST90001485	TRUE	reported	igd	2	TRUE
rs4918969	A	G	A	G	0.8426	-0.0104	0.4267	0.482585	FALSE	FALSE	FALSE	2KZpA1	10	95803181	1873	36370	0.0368	0.7764	Myasthenia gravis	TRUE	reported	38243	textfile	97562938	1e-200	0.02078	3437	10	ebi-a-GCST90001485	CD39+ resting CD4 regulatory T cell %CD4 regulatory T cell || id:ebi-a-GCST90001485	TRUE	reported	igd	2	TRUE
rs72809757	G	A	G	A	0.5051	0.0926	0.0588	0.0269069	FALSE	FALSE	FALSE	2KZpA1	10	95525958	1873	36370	0.1039	0.3727	Myasthenia gravis	TRUE	reported	38243	textfile	97285715	1.32892e-21	0.05255	3437	10	ebi-a-GCST90001485	CD39+ resting CD4 regulatory T cell %CD4 regulatory T cell || id:ebi-a-GCST90001485	TRUE	reported	igd	2	TRUE
rs113435341	G	A	G	A	2.157	-0.2113	0.0032	0.0157022	FALSE	FALSE	FALSE	2KZpA1	1	198182558	1873	36370	0.1713	0.2173	Myasthenia gravis	TRUE	reported	38243	textfile	198151688	2.96415e-25	0.2061	3440	1	ebi-a-GCST90001664	CD28+ CD45RA+ CD8dim T cell %T cell || id:ebi-a-GCST90001664	TRUE	reported	igd	2	TRUE
rs11579717	A	G	A	G	1.303	-0.1478	0.0044	0.0471197	FALSE	FALSE	FALSE	2KZpA1	1	200029993	1873	36370	0.0984	0.1333	Myasthenia gravis	TRUE	reported	38243	textfile	199999121	1.01508e-13	0.1744	3440	1	ebi-a-GCST90001664	CD28+ CD45RA+ CD8dim T cell %T cell || id:ebi-a-GCST90001664	TRUE	reported	igd	2	TRUE
rs12712610	G	A	G	A	0.1724	0.0517	0.2977	0.174163	FALSE	FALSE	FALSE	2KZpA1	2	38670107	1873	36370	0.0471	0.2715	Myasthenia gravis	TRUE	reported	38243	textfile	38897249	2.273e-11	0.02569	3440	2	ebi-a-GCST90001664	CD28+ CD45RA+ CD8dim T cell %T cell || id:ebi-a-GCST90001664	TRUE	reported	igd	2	TRUE
rs4832054	A	G	A	G	0.1726	0.026	0.243	0.322425	FALSE	FALSE	FALSE	2KZpA1	2	86831457	1873	36370	0.0394	0.5094	Myasthenia gravis	TRUE	reported	38243	textfile	87058580	2.208e-10	0.02712	3440	2	ebi-a-GCST90001664	CD28+ CD45RA+ CD8dim T cell %T cell || id:ebi-a-GCST90001664	TRUE	reported	igd	2	TRUE
rs7583259	G	C	G	C	0.1951	-0.0154	0.502	0.538255	FALSE	TRUE	TRUE	2KZpA1	2	38694792	1873	36370	0.0367	0.6745	Myasthenia gravis	TRUE	reported	38243	textfile	38921934	8.40814e-17	0.02331	3440	2	ebi-a-GCST90001664	CD28+ CD45RA+ CD8dim T cell %T cell || id:ebi-a-GCST90001664	TRUE	reported	igd	2	FALSE
rs79827501	T	G	T	G	-0.267	0.0155	0.0731	0.0380462	FALSE	FALSE	FALSE	2KZpA1	2	38204125	1873	36370	0.1051	0.883	Myasthenia gravis	TRUE	reported	38243	textfile	38431267	3.34103e-09	0.04503	3440	2	ebi-a-GCST90001664	CD28+ CD45RA+ CD8dim T cell %T cell || id:ebi-a-GCST90001664	TRUE	reported	igd	2	TRUE
rs113500908	T	C	T	C	0.3476	-0.1138	0.0449	0.0349606	FALSE	FALSE	FALSE	2KZpA1	6	100326623	1873	36370	0.113	0.3141	Myasthenia gravis	TRUE	reported	38243	textfile	100774499	2.83498e-09	0.05835	3427	6	ebi-a-GCST90001571	Effector Memory CD4-CD8- T cell %T cell || id:ebi-a-GCST90001571	TRUE	reported	igd	2	TRUE
rs13210358	T	C	T	C	0.4707	0.2328	0.0312	0.0169835	FALSE	FALSE	FALSE	2KZpA1	6	101824359	1873	36370	0.1476	0.1148	Myasthenia gravis	TRUE	reported	38243	textfile	102272234	4.23545e-11	0.07114	3427	6	ebi-a-GCST90001571	Effector Memory CD4-CD8- T cell %T cell || id:ebi-a-GCST90001571	TRUE	reported	igd	2	TRUE
rs34546581	A	G	A	G	0.2019	0.0141	0.1923	0.250124	FALSE	FALSE	FALSE	2KZpA1	2	86794536	1873	36370	0.0421	0.7382	Myasthenia gravis	TRUE	reported	38243	textfile	87021659	5.06058e-11	0.03063	3427	2	ebi-a-GCST90001571	Effector Memory CD4-CD8- T cell %T cell || id:ebi-a-GCST90001571	TRUE	reported	igd	2	TRUE
rs113594239	T	C	T	C	-0.6028	-0.3178	0.037	0.00930889	FALSE	FALSE	FALSE	2KZpA1	10	96343458	1873	36370	0.2016	0.1149	Myasthenia gravis	TRUE	reported	38243	textfile	98103215	2.53688e-16	0.07314	2920	10	ebi-a-GCST90001961	CD25 on CD39+ CD4+ T cell || id:ebi-a-GCST90001961	TRUE	reported	igd	2	TRUE
rs12778618	C	T	C	T	-0.6486	0.1375	0.0457	0.0128128	FALSE	FALSE	FALSE	2KZpA1	10	93873363	1873	36370	0.1675	0.4114	Myasthenia gravis	TRUE	reported	38243	textfile	95633120	3.04018e-22	0.06633	2920	10	ebi-a-GCST90001961	CD25 on CD39+ CD4+ T cell || id:ebi-a-GCST90001961	TRUE	reported	igd	2	TRUE
rs35025323	C	T	C	T	-0.2986	-0.0576	0.2147	0.133567	FALSE	FALSE	FALSE	2KZpA1	10	95330234	1873	36370	0.0522	0.2702	Myasthenia gravis	TRUE	reported	38243	textfile	97089991	7.71259e-19	0.03345	2920	10	ebi-a-GCST90001961	CD25 on CD39+ CD4+ T cell || id:ebi-a-GCST90001961	TRUE	reported	igd	2	TRUE
rs7079761	A	G	A	G	-0.4818	-0.189	0.0557	0.0183563	FALSE	FALSE	FALSE	2KZpA1	10	96082358	1873	36370	0.1441	0.1895	Myasthenia gravis	TRUE	reported	38243	textfile	97842115	1.38612e-14	0.06227	2920	10	ebi-a-GCST90001961	CD25 on CD39+ CD4+ T cell || id:ebi-a-GCST90001961	TRUE	reported	igd	2	TRUE
rs114135956	C	T	C	T	53.93	0.0388	0.0003	0.0299663	FALSE	FALSE	FALSE	2KZpA1	2	8790400	1873	36370	0.1198	0.7458	Myasthenia gravis	TRUE	reported	38243	textfile	8930530	6.98393e-10	8.721	3425	2	ebi-a-GCST90001696	CD45RA- CD28- CD8+ T cell %CD8+ T cell || id:ebi-a-GCST90001696	TRUE	reported	igd	2	TRUE
rs130071	A	G	A	G	2.545	0.1058	0.2185	0.295714	FALSE	FALSE	FALSE	2KZpA1	6	31148433	1873	36370	0.0394	0.007171	Myasthenia gravis	TRUE	reported	38243	textfile	31116210	7.92793e-10	0.4129	3425	6	ebi-a-GCST90001696	CD45RA- CD28- CD8+ T cell %CD8+ T cell || id:ebi-a-GCST90001696	TRUE	reported	igd	2	TRUE
rs140385926	G	A	G	A	28.75	-0.3158	0.0009	0.0118192	FALSE	FALSE	FALSE	2KZpA1	15	69610848	1873	36370	0.2191	0.1494	Myasthenia gravis	TRUE	reported	38243	textfile	69903187	3.586e-08	5.206	3425	15	ebi-a-GCST90001696	CD45RA- CD28- CD8+ T cell %CD8+ T cell || id:ebi-a-GCST90001696	TRUE	reported	igd	2	TRUE
rs1736913	C	T	C	T	2.095	-0.0227	0.6474	0.662108	FALSE	FALSE	FALSE	2KZpA1	6	29736623	1873	36370	0.0386	0.5567	Myasthenia gravis	TRUE	reported	38243	textfile	29704400	1.26101e-08	0.3672	3425	6	ebi-a-GCST90001696	CD45RA- CD28- CD8+ T cell %CD8+ T cell || id:ebi-a-GCST90001696	TRUE	reported	igd	2	TRUE
rs58905133	G	A	G	A	3.541	0.0636	0.3523	0.388895	FALSE	FALSE	FALSE	2KZpA1	2	38660822	1873	36370	0.0376	0.09137	Myasthenia gravis	TRUE	reported	38243	textfile	38887964	2.90603e-28	0.3183	3425	2	ebi-a-GCST90001696	CD45RA- CD28- CD8+ T cell %CD8+ T cell || id:ebi-a-GCST90001696	TRUE	reported	igd	2	TRUE
rs72815709	C	T	C	T	18.44	-0.1855	0.0022	0.037484	FALSE	FALSE	FALSE	2KZpA1	2	80188661	1873	36370	0.115	0.1067	Myasthenia gravis	TRUE	reported	38243	textfile	80415786	2.15899e-09	3.073	3425	2	ebi-a-GCST90001696	CD45RA- CD28- CD8+ T cell %CD8+ T cell || id:ebi-a-GCST90001696	TRUE	reported	igd	2	TRUE
rs114672530	A	G	A	G	-0.6462	-0.0035	0.0173	0.0265408	FALSE	FALSE	FALSE	2KZpA1	1	168337041	1873	36370	0.1115	0.9746	Myasthenia gravis	TRUE	reported	38243	textfile	168306279	8.18597e-10	0.1049	2919	1	ebi-a-GCST90001857	CD3 on activated & secreting CD4 regulatory T cell || id:ebi-a-GCST90001857	TRUE	reported	igd	2	TRUE
rs12138291	A	G	A	G	-0.2836	0.0021	0.1482	0.228852	FALSE	FALSE	FALSE	2KZpA1	1	166495239	1873	36370	0.0452	0.9633	Myasthenia gravis	TRUE	reported	38243	textfile	166464476	2.27824e-13	0.0385	2919	1	ebi-a-GCST90001857	CD3 on activated & secreting CD4 regulatory T cell || id:ebi-a-GCST90001857	TRUE	reported	igd	2	TRUE
rs2949661	T	C	T	C	0.6324	0.0432	0.4466	0.387901	FALSE	FALSE	FALSE	2KZpA1	1	167455687	1873	36370	0.0372	0.2455	Myasthenia gravis	TRUE	reported	38243	textfile	167424924	3.45144e-127	0.02507	2919	1	ebi-a-GCST90001857	CD3 on activated & secreting CD4 regulatory T cell || id:ebi-a-GCST90001857	TRUE	reported	igd	2	TRUE
rs35055340	T	C	T	C	-0.4665	0.0572	0.0324	0.0628481	FALSE	FALSE	FALSE	2KZpA1	1	165344826	1873	36370	0.0797	0.4724	Myasthenia gravis	TRUE	reported	38243	textfile	165314063	1.47901e-09	0.07691	2919	1	ebi-a-GCST90001857	CD3 on activated & secreting CD4 regulatory T cell || id:ebi-a-GCST90001857	TRUE	reported	igd	2	TRUE
rs114672530	A	G	A	G	-0.6177	-0.0035	0.0173	0.0265408	FALSE	FALSE	FALSE	2KZpA1	1	168337041	1873	36370	0.1115	0.9746	Myasthenia gravis	TRUE	reported	38243	textfile	168306279	3.99402e-09	0.1046	2919	1	ebi-a-GCST90001853	CD3 on activated CD4 regulatory T cell || id:ebi-a-GCST90001853	TRUE	reported	igd	2	TRUE
rs12138291	A	G	A	G	-0.2802	0.0021	0.1482	0.228852	FALSE	FALSE	FALSE	2KZpA1	1	166495239	1873	36370	0.0452	0.9633	Myasthenia gravis	TRUE	reported	38243	textfile	166464476	3.82472e-13	0.0384	2919	1	ebi-a-GCST90001853	CD3 on activated CD4 regulatory T cell || id:ebi-a-GCST90001853	TRUE	reported	igd	2	TRUE
rs2949661	T	C	T	C	0.6184	0.0432	0.4466	0.387901	FALSE	FALSE	FALSE	2KZpA1	1	167455687	1873	36370	0.0372	0.2455	Myasthenia gravis	TRUE	reported	38243	textfile	167424924	7.26106e-122	0.02511	2919	1	ebi-a-GCST90001853	CD3 on activated CD4 regulatory T cell || id:ebi-a-GCST90001853	TRUE	reported	igd	2	TRUE
rs35055340	T	C	T	C	-0.4927	0.0572	0.0324	0.0628481	FALSE	FALSE	FALSE	2KZpA1	1	165344826	1873	36370	0.0797	0.4724	Myasthenia gravis	TRUE	reported	38243	textfile	165314063	1.49799e-10	0.07664	2919	1	ebi-a-GCST90001853	CD3 on activated CD4 regulatory T cell || id:ebi-a-GCST90001853	TRUE	reported	igd	2	TRUE
rs115328872	A	G	A	G	1.259	-0.2667	0.0036	0.0207358	FALSE	FALSE	FALSE	2KZpA1	1	197952116	1873	36370	0.1473	0.07014	Myasthenia gravis	TRUE	reported	38243	textfile	197921246	2.81598e-10	0.199	3437	1	ebi-a-GCST90001484	CD39+ resting CD4 regulatory T cell %resting CD4 regulatory T cell || id:ebi-a-GCST90001484	TRUE	reported	igd	2	TRUE
rs12777195	G	A	G	A	0.2008	0.0056	0.3595	0.407696	FALSE	FALSE	FALSE	2KZpA1	10	95238986	1873	36370	0.037	0.8803	Myasthenia gravis	TRUE	reported	38243	textfile	96998743	4.86407e-14	0.02654	3437	10	ebi-a-GCST90001484	CD39+ resting CD4 regulatory T cell %resting CD4 regulatory T cell || id:ebi-a-GCST90001484	TRUE	reported	igd	2	TRUE
rs1923692	G	T	G	T	-0.5718	0.3632	0.9453	0.97848	FALSE	FALSE	FALSE	2KZpA1	10	96413958	1873	36370	0.1318	0.005878	Myasthenia gravis	TRUE	reported	38243	textfile	98173715	8.3888e-27	0.0529	3437	10	ebi-a-GCST90001484	CD39+ resting CD4 regulatory T cell %resting CD4 regulatory T cell || id:ebi-a-GCST90001484	TRUE	reported	igd	2	TRUE
rs192831774	T	A	T	A	0.5858	-0.1583	0.0313	0.0119368	FALSE	TRUE	FALSE	2KZpA1	10	93627925	1873	36370	0.2033	0.4361	Myasthenia gravis	TRUE	reported	38243	textfile	95387682	3.07326e-16	0.07135	3437	10	ebi-a-GCST90001484	CD39+ resting CD4 regulatory T cell %resting CD4 regulatory T cell || id:ebi-a-GCST90001484	TRUE	reported	igd	2	TRUE
rs72809757	G	A	G	A	0.5451	0.0926	0.0588	0.0269069	FALSE	FALSE	FALSE	2KZpA1	10	95525958	1873	36370	0.1039	0.3727	Myasthenia gravis	TRUE	reported	38243	textfile	97285715	7.06968e-25	0.05251	3437	10	ebi-a-GCST90001484	CD39+ resting CD4 regulatory T cell %resting CD4 regulatory T cell || id:ebi-a-GCST90001484	TRUE	reported	igd	2	TRUE
rs11544989	G	A	G	A	0.1399	0.0318	0.6125	0.567738	FALSE	FALSE	FALSE	2KZpA1	8	143983700	1873	36370	0.0376	0.3968	Myasthenia gravis	TRUE	reported	38243	textfile	145057868	3.55697e-08	0.02533	3668	8	ebi-a-GCST90001634	CD8dim Natural Killer T %T cell || id:ebi-a-GCST90001634	TRUE	reported	igd	2	TRUE
rs115536607	T	C	T	C	0.3978	-0.1139	0.0545	0.0416939	FALSE	FALSE	FALSE	2KZpA1	6	100969533	1873	36370	0.0948	0.2294	Myasthenia gravis	TRUE	reported	38243	textfile	101417409	3.72907e-13	0.05455	3668	6	ebi-a-GCST90001634	CD8dim Natural Killer T %T cell || id:ebi-a-GCST90001634	TRUE	reported	igd	2	TRUE
rs117147408	G	A	G	A	0.7354	-0.0086	0.0275	0.0192323	FALSE	FALSE	FALSE	2KZpA1	6	101532163	1873	36370	0.1557	0.9559	Myasthenia gravis	TRUE	reported	38243	textfile	101980039	6.79047e-22	0.07599	3668	6	ebi-a-GCST90001634	CD8dim Natural Killer T %T cell || id:ebi-a-GCST90001634	TRUE	reported	igd	2	TRUE
rs77738700	A	G	A	G	-0.3265	0.0451	0.1067	0.0335355	FALSE	FALSE	FALSE	2KZpA1	11	112880684	1873	36370	0.0971	0.6423	Myasthenia gravis	TRUE	reported	38243	textfile	112751407	2.05779e-16	0.03954	3668	11	ebi-a-GCST90001634	CD8dim Natural Killer T %T cell || id:ebi-a-GCST90001634	TRUE	reported	igd	2	TRUE
rs9488834	A	G	A	G	0.352	0.0879	0.0465	0.021991	FALSE	FALSE	FALSE	2KZpA1	6	97442060	1873	36370	0.1211	0.4678	Myasthenia gravis	TRUE	reported	38243	textfile	97889936	2.169e-09	0.05867	3668	6	ebi-a-GCST90001634	CD8dim Natural Killer T %T cell || id:ebi-a-GCST90001634	TRUE	reported	igd	2	TRUE
rs115536607	T	C	T	C	0.3253	-0.1139	0.0545	0.0416939	FALSE	FALSE	FALSE	2KZpA1	6	100969533	1873	36370	0.0948	0.2294	Myasthenia gravis	TRUE	reported	38243	textfile	101417409	3.90904e-09	0.05512	3669	6	ebi-a-GCST90001622	Natural Killer T %T cell || id:ebi-a-GCST90001622	TRUE	reported	igd	2	TRUE
rs117147408	G	A	G	A	0.6063	-0.0086	0.0275	0.0192323	FALSE	FALSE	FALSE	2KZpA1	6	101532163	1873	36370	0.1557	0.9559	Myasthenia gravis	TRUE	reported	38243	textfile	101980039	5.36661e-15	0.07722	3669	6	ebi-a-GCST90001622	Natural Killer T %T cell || id:ebi-a-GCST90001622	TRUE	reported	igd	2	TRUE
rs12224032	G	C	G	C	0.1713	0.0434	0.2086	0.184949	FALSE	TRUE	FALSE	2KZpA1	11	113043958	1873	36370	0.0478	0.3639	Myasthenia gravis	TRUE	reported	38243	textfile	112914680	3.41499e-08	0.03097	3669	11	ebi-a-GCST90001622	Natural Killer T %T cell || id:ebi-a-GCST90001622	TRUE	reported	igd	2	TRUE
rs77738700	A	G	A	G	-0.435	0.0451	0.1067	0.0335355	FALSE	FALSE	FALSE	2KZpA1	11	112880684	1873	36370	0.0971	0.6423	Myasthenia gravis	TRUE	reported	38243	textfile	112751407	1.03992e-27	0.03955	3669	11	ebi-a-GCST90001622	Natural Killer T %T cell || id:ebi-a-GCST90001622	TRUE	reported	igd	2	TRUE
rs7819099	G	A	G	A	0.148	0.0425	0.5112	0.432916	FALSE	FALSE	FALSE	2KZpA1	8	143918694	1873	36370	0.0366	0.2459	Myasthenia gravis	TRUE	reported	38243	textfile	144992862	3.24997e-09	0.02495	3669	8	ebi-a-GCST90001622	Natural Killer T %T cell || id:ebi-a-GCST90001622	TRUE	reported	igd	2	TRUE
rs9488834	A	G	A	G	0.3723	0.0879	0.0465	0.021991	FALSE	FALSE	FALSE	2KZpA1	6	97442060	1873	36370	0.1211	0.4678	Myasthenia gravis	TRUE	reported	38243	textfile	97889936	3.91399e-10	0.05934	3669	6	ebi-a-GCST90001622	Natural Killer T %T cell || id:ebi-a-GCST90001622	TRUE	reported	igd	2	TRUE
rs115536607	T	C	T	C	0.3694	-0.1139	0.0545	0.0416939	FALSE	FALSE	FALSE	2KZpA1	6	100969533	1873	36370	0.0948	0.2294	Myasthenia gravis	TRUE	reported	38243	textfile	101417409	1.25314e-11	0.05436	3668	6	ebi-a-GCST90001637	CD4-CD8- Natural Killer T %T cell || id:ebi-a-GCST90001637	TRUE	reported	igd	2	TRUE
rs117147408	G	A	G	A	0.7037	-0.0086	0.0275	0.0192323	FALSE	FALSE	FALSE	2KZpA1	6	101532163	1873	36370	0.1557	0.9559	Myasthenia gravis	TRUE	reported	38243	textfile	101980039	2.75486e-20	0.07581	3668	6	ebi-a-GCST90001637	CD4-CD8- Natural Killer T %T cell || id:ebi-a-GCST90001637	TRUE	reported	igd	2	TRUE
rs34613828	T	A	T	A	0.2238	0.0146	0.1945	0.250098	FALSE	TRUE	FALSE	2KZpA1	2	86795636	1873	36370	0.042	0.7279	Myasthenia gravis	TRUE	reported	38243	textfile	87022759	7.12033e-13	0.03107	3668	2	ebi-a-GCST90001637	CD4-CD8- Natural Killer T %T cell || id:ebi-a-GCST90001637	TRUE	reported	igd	2	TRUE
rs77738700	A	G	A	G	-0.3832	0.0451	0.1067	0.0335355	FALSE	FALSE	FALSE	2KZpA1	11	112880684	1873	36370	0.0971	0.6423	Myasthenia gravis	TRUE	reported	38243	textfile	112751407	2.67979e-22	0.0392	3668	11	ebi-a-GCST90001637	CD4-CD8- Natural Killer T %T cell || id:ebi-a-GCST90001637	TRUE	reported	igd	2	TRUE
rs9488834	A	G	A	G	0.3806	0.0879	0.0465	0.021991	FALSE	FALSE	FALSE	2KZpA1	6	97442060	1873	36370	0.1211	0.4678	Myasthenia gravis	TRUE	reported	38243	textfile	97889936	8.37529e-11	0.05843	3668	6	ebi-a-GCST90001637	CD4-CD8- Natural Killer T %T cell || id:ebi-a-GCST90001637	TRUE	reported	igd	2	TRUE
rs11567754	A	T	A	T	-0.2975	0.0336	0.105	0.137568	FALSE	TRUE	FALSE	2KZpA1	5	35872088	1873	36370	0.0523	0.5208	Myasthenia gravis	TRUE	reported	38243	textfile	35872190	8.07607e-12	0.04334	2920	5	ebi-a-GCST90001932	CD127 on CD45RA+ CD4+ T cell || id:ebi-a-GCST90001932	TRUE	reported	igd	2	TRUE
rs3129891	A	G	A	G	-0.2373	0.0848	0.2223	0.209803	FALSE	FALSE	FALSE	2KZpA1	6	32447303	1873	36370	0.0449	0.05872	Myasthenia gravis	TRUE	reported	38243	textfile	32415080	5.8776e-12	0.03434	2920	6	ebi-a-GCST90001932	CD127 on CD45RA+ CD4+ T cell || id:ebi-a-GCST90001932	TRUE	reported	igd	2	TRUE
rs9271772	A	G	A	G	0.2608	-0.2126	0.7752	0.813221	FALSE	FALSE	FALSE	2KZpA1	6	32626498	1873	36370	0.0466	5.167e-06	Myasthenia gravis	TRUE	reported	38243	textfile	32594275	2.23409e-13	0.0354	2920	6	ebi-a-GCST90001932	CD127 on CD45RA+ CD4+ T cell || id:ebi-a-GCST90001932	TRUE	reported	igd	2	TRUE
rs115752428	A	G	A	G	0.482	0.0387	0.0226	0.0174411	FALSE	FALSE	FALSE	2KZpA1	1	205591686	1873	36370	0.1263	0.7591	Myasthenia gravis	TRUE	reported	38243	textfile	205560814	1.47401e-08	0.08487	3113	1	ebi-a-GCST90002080	SSC-A on T cell || id:ebi-a-GCST90002080	TRUE	reported	igd	2	TRUE
rs11579717	A	G	A	G	-1.078	-0.1478	0.0044	0.0471197	FALSE	FALSE	FALSE	2KZpA1	1	200029993	1873	36370	0.0984	0.1333	Myasthenia gravis	TRUE	reported	38243	textfile	199999121	1.83202e-08	0.1911	3437	1	ebi-a-GCST90001512	CD25++ CD45RA- CD4 not regulatory T cell %T cell || id:ebi-a-GCST90001512	TRUE	reported	igd	2	TRUE
rs4497244	A	G	A	G	-1.396	-0.0949	0.0033	0.0163952	FALSE	FALSE	FALSE	2KZpA1	1	198028823	1873	36370	0.1626	0.5593	Myasthenia gravis	TRUE	reported	38243	textfile	197997953	4.85736e-11	0.2116	3437	1	ebi-a-GCST90001512	CD25++ CD45RA- CD4 not regulatory T cell %T cell || id:ebi-a-GCST90001512	TRUE	reported	igd	2	TRUE
rs61839660	T	C	T	C	0.5758	-0.1311	0.0543	0.0912455	FALSE	FALSE	FALSE	2KZpA1	10	6052734	1873	36370	0.066	0.04694	Myasthenia gravis	TRUE	reported	38243	textfile	6094697	5.32353e-25	0.05532	3437	10	ebi-a-GCST90001512	CD25++ CD45RA- CD4 not regulatory T cell %T cell || id:ebi-a-GCST90001512	TRUE	reported	igd	2	TRUE
rs11579717	A	G	A	G	-1.217	-0.1478	0.0044	0.0471197	FALSE	FALSE	FALSE	2KZpA1	1	200029993	1873	36370	0.0984	0.1333	Myasthenia gravis	TRUE	reported	38243	textfile	199999121	6.36356e-11	0.1857	3440	1	ebi-a-GCST90001668	CD28+ CD45RA- CD8dim T cell %CD8dim T cell || id:ebi-a-GCST90001668	TRUE	reported	igd	2	TRUE
rs146620586	T	G	T	G	-2.425	-0.3339	0.0032	0.012316	FALSE	FALSE	FALSE	2KZpA1	1	198555134	1873	36370	0.1931	0.08382	Myasthenia gravis	TRUE	reported	38243	textfile	198524264	7.43875e-18	0.2802	3440	1	ebi-a-GCST90001668	CD28+ CD45RA- CD8dim T cell %CD8dim T cell || id:ebi-a-GCST90001668	TRUE	reported	igd	2	TRUE
rs11579717	A	G	A	G	1.307	-0.1478	0.0044	0.0471197	FALSE	FALSE	FALSE	2KZpA1	1	200029993	1873	36370	0.0984	0.1333	Myasthenia gravis	TRUE	reported	38243	textfile	199999121	2.37411e-12	0.1858	3440	1	ebi-a-GCST90001665	CD28+ CD45RA+ CD8dim T cell %CD8dim T cell || id:ebi-a-GCST90001665	TRUE	reported	igd	2	TRUE
rs12712610	G	A	G	A	0.1611	0.0517	0.2977	0.174163	FALSE	FALSE	FALSE	2KZpA1	2	38670107	1873	36370	0.0471	0.2715	Myasthenia gravis	TRUE	reported	38243	textfile	38897249	3.79603e-09	0.02726	3440	2	ebi-a-GCST90001665	CD28+ CD45RA+ CD8dim T cell %CD8dim T cell || id:ebi-a-GCST90001665	TRUE	reported	igd	2	TRUE
rs146620586	T	G	T	G	2.776	-0.3339	0.0032	0.012316	FALSE	FALSE	FALSE	2KZpA1	1	198555134	1873	36370	0.1931	0.08382	Myasthenia gravis	TRUE	reported	38243	textfile	198524264	6.74528e-23	0.2798	3440	1	ebi-a-GCST90001665	CD28+ CD45RA+ CD8dim T cell %CD8dim T cell || id:ebi-a-GCST90001665	TRUE	reported	igd	2	TRUE
rs2367376	C	T	C	T	0.1716	-0.0111	0.2464	0.426876	FALSE	FALSE	FALSE	2KZpA1	2	86782619	1873	36370	0.0374	0.7672	Myasthenia gravis	TRUE	reported	38243	textfile	87009742	2.84603e-09	0.02881	3440	2	ebi-a-GCST90001665	CD28+ CD45RA+ CD8dim T cell %CD8dim T cell || id:ebi-a-GCST90001665	TRUE	reported	igd	2	TRUE
rs7583259	G	C	G	C	0.1741	-0.0154	0.502	0.538255	FALSE	TRUE	TRUE	2KZpA1	2	38694792	1873	36370	0.0367	0.6745	Myasthenia gravis	TRUE	reported	38243	textfile	38921934	2.60916e-12	0.02479	3440	2	ebi-a-GCST90001665	CD28+ CD45RA+ CD8dim T cell %CD8dim T cell || id:ebi-a-GCST90001665	TRUE	reported	igd	2	FALSE
rs11579717	A	G	A	G	-1.201	-0.1478	0.0044	0.0471197	FALSE	FALSE	FALSE	2KZpA1	1	200029993	1873	36370	0.0984	0.1333	Myasthenia gravis	TRUE	reported	38243	textfile	199999121	1.41906e-11	0.1771	3440	1	ebi-a-GCST90001667	CD28+ CD45RA- CD8dim T cell %T cell || id:ebi-a-GCST90001667	TRUE	reported	igd	2	TRUE
rs116759767	A	G	A	G	-0.9923	0.2956	0.0049	0.0269461	FALSE	FALSE	FALSE	2KZpA1	1	190011986	1873	36370	0.1123	0.008496	Myasthenia gravis	TRUE	reported	38243	textfile	189981116	1.45301e-08	0.1747	3440	1	ebi-a-GCST90001667	CD28+ CD45RA- CD8dim T cell %T cell || id:ebi-a-GCST90001667	TRUE	reported	igd	2	TRUE
rs146620586	T	G	T	G	-2.445	-0.3339	0.0032	0.012316	FALSE	FALSE	FALSE	2KZpA1	1	198555134	1873	36370	0.1931	0.08382	Myasthenia gravis	TRUE	reported	38243	textfile	198524264	8.18653e-20	0.2667	3440	1	ebi-a-GCST90001667	CD28+ CD45RA- CD8dim T cell %T cell || id:ebi-a-GCST90001667	TRUE	reported	igd	2	TRUE
rs11579717	A	G	A	G	-1.249	-0.1478	0.0044	0.0471197	FALSE	FALSE	FALSE	2KZpA1	1	200029993	1873	36370	0.0984	0.1333	Myasthenia gravis	TRUE	reported	38243	textfile	199999121	3.54568e-11	0.188	3440	1	ebi-a-GCST90001692	CD28+ CD45RA- CD8+ T cell %CD8+ T cell || id:ebi-a-GCST90001692	TRUE	reported	igd	2	TRUE
rs146620586	T	G	T	G	-2.596	-0.3339	0.0032	0.012316	FALSE	FALSE	FALSE	2KZpA1	1	198555134	1873	36370	0.1931	0.08382	Myasthenia gravis	TRUE	reported	38243	textfile	198524264	8.25848e-20	0.2832	3440	1	ebi-a-GCST90001692	CD28+ CD45RA- CD8+ T cell %CD8+ T cell || id:ebi-a-GCST90001692	TRUE	reported	igd	2	TRUE
rs4368632	C	G	C	G	0.1446	0.011	0.623	0.58463	FALSE	TRUE	FALSE	2KZpA1	4	78025759	1873	36370	0.0371	0.7663	Myasthenia gravis	TRUE	reported	38243	textfile	78946913	2.57798e-08	0.0259	3440	4	ebi-a-GCST90001692	CD28+ CD45RA- CD8+ T cell %CD8+ T cell || id:ebi-a-GCST90001692	TRUE	reported	igd	2	TRUE
rs9271513	G	C	G	C	-0.2338	-0.2091	0.7833	0.814724	FALSE	TRUE	FALSE	2KZpA1	6	32621746	1873	36370	0.0469	8.084e-06	Myasthenia gravis	TRUE	reported	38243	textfile	32589523	1.48184e-11	0.03453	3440	6	ebi-a-GCST90001692	CD28+ CD45RA- CD8+ T cell %CD8+ T cell || id:ebi-a-GCST90001692	TRUE	reported	igd	2	TRUE
rs116030815	C	T	C	T	-3.125	-0.0503	0.0005	0.013911	FALSE	FALSE	FALSE	2KZpA1	1	42226318	1873	36370	0.1713	0.769	Myasthenia gravis	TRUE	reported	38243	textfile	42691989	3.925e-08	0.5674	3113	1	ebi-a-GCST90001917	CD45 on CD8+ T cell || id:ebi-a-GCST90001917	TRUE	reported	igd	2	TRUE
rs7559619	G	A	G	A	0.1424	0.0508	0.345	0.381429	FALSE	FALSE	FALSE	2KZpA1	2	38665065	1873	36370	0.0378	0.1793	Myasthenia gravis	TRUE	reported	38243	textfile	38892207	4.05397e-08	0.02589	3113	2	ebi-a-GCST90001917	CD45 on CD8+ T cell || id:ebi-a-GCST90001917	TRUE	reported	igd	2	TRUE
rs11615628	A	G	A	G	-0.2046	0.0111	0.2466	0.306684	FALSE	FALSE	FALSE	2KZpA1	12	6794465	1873	36370	0.0395	0.7791	Myasthenia gravis	TRUE	reported	38243	textfile	6903631	9.9977e-11	0.03153	2920	12	ebi-a-GCST90002068	CD4 on secreting CD4 regulatory T cell || id:ebi-a-GCST90002068	TRUE	reported	igd	2	TRUE
rs11615628	A	G	A	G	-0.2032	0.0111	0.2466	0.306684	FALSE	FALSE	FALSE	2KZpA1	12	6794465	1873	36370	0.0395	0.7791	Myasthenia gravis	TRUE	reported	38243	textfile	6903631	1.70801e-10	0.03171	2920	12	ebi-a-GCST90002062	CD4 on CD28+ CD4+ T cell || id:ebi-a-GCST90002062	TRUE	reported	igd	2	TRUE
rs2844608	T	C	T	C	0.1884	-0.1304	0.4572	0.373441	FALSE	FALSE	FALSE	2KZpA1	6	31279637	1873	36370	0.0387	0.0007501	Myasthenia gravis	TRUE	reported	38243	textfile	31247414	9.03504e-10	0.03065	2920	6	ebi-a-GCST90002062	CD4 on CD28+ CD4+ T cell || id:ebi-a-GCST90002062	TRUE	reported	igd	2	TRUE
rs11615628	A	G	A	G	-0.3219	0.0111	0.2464	0.306684	FALSE	FALSE	FALSE	2KZpA1	12	6794465	1873	36370	0.0395	0.7791	Myasthenia gravis	TRUE	reported	38243	textfile	6903631	1.20504e-24	0.03112	2912	12	ebi-a-GCST90002025	CD4 on Effector Memory CD4+ T cell || id:ebi-a-GCST90002025	TRUE	reported	igd	2	TRUE
rs3129267	G	C	G	C	-0.2205	-0.0017	0.7735	0.697892	FALSE	TRUE	FALSE	2KZpA1	6	33131119	1873	36370	0.0415	0.9671	Myasthenia gravis	TRUE	reported	38243	textfile	33098896	6.02976e-11	0.03358	2912	6	ebi-a-GCST90002025	CD4 on Effector Memory CD4+ T cell || id:ebi-a-GCST90002025	TRUE	reported	igd	2	TRUE
rs9272242	C	T	C	T	0.2215	-0.1849	0.6535	0.539981	FALSE	FALSE	FALSE	2KZpA1	6	32635013	1873	36370	0.0376	8.785e-07	Myasthenia gravis	TRUE	reported	38243	textfile	32602790	3.73422e-12	0.03175	2912	6	ebi-a-GCST90002025	CD4 on Effector Memory CD4+ T cell || id:ebi-a-GCST90002025	TRUE	reported	igd	2	TRUE
rs11615628	A	G	A	G	-0.2479	0.0111	0.2466	0.306684	FALSE	FALSE	FALSE	2KZpA1	12	6794465	1873	36370	0.0395	0.7791	Myasthenia gravis	TRUE	reported	38243	textfile	6903631	3.35738e-15	0.03131	2920	12	ebi-a-GCST90002066	CD4 on activated CD4 regulatory T cell || id:ebi-a-GCST90002066	TRUE	reported	igd	2	TRUE
rs9264532	T	C	T	C	0.188	0.009	0.5897	0.678686	FALSE	FALSE	FALSE	2KZpA1	6	31266604	1873	36370	0.0389	0.8164	Myasthenia gravis	TRUE	reported	38243	textfile	31234381	3.86999e-10	0.02994	2920	6	ebi-a-GCST90002066	CD4 on activated CD4 regulatory T cell || id:ebi-a-GCST90002066	TRUE	reported	igd	2	TRUE
rs11615628	A	G	A	G	-0.2417	0.0111	0.2466	0.306684	FALSE	FALSE	FALSE	2KZpA1	12	6794465	1873	36370	0.0395	0.7791	Myasthenia gravis	TRUE	reported	38243	textfile	6903631	1.65615e-14	0.03133	2920	12	ebi-a-GCST90002063	CD4 on CD4 regulatory T cell || id:ebi-a-GCST90002063	TRUE	reported	igd	2	TRUE
rs11615628	A	G	A	G	-0.2062	0.0111	0.2466	0.306684	FALSE	FALSE	FALSE	2KZpA1	12	6794465	1873	36370	0.0395	0.7791	Myasthenia gravis	TRUE	reported	38243	textfile	6903631	5.4853e-11	0.03133	2920	12	ebi-a-GCST90002067	CD4 on CD39+ activated CD4 regulatory T cell || id:ebi-a-GCST90002067	TRUE	reported	igd	2	TRUE
rs9263475	G	A	G	A	0.2029	-0.0434	0.4865	0.263251	FALSE	FALSE	FALSE	2KZpA1	6	31082571	1873	36370	0.0408	0.2874	Myasthenia gravis	TRUE	reported	38243	textfile	31050348	9.61391e-12	0.02967	2920	6	ebi-a-GCST90002067	CD4 on CD39+ activated CD4 regulatory T cell || id:ebi-a-GCST90002067	TRUE	reported	igd	2	TRUE
rs11615628	A	G	A	G	-0.3032	0.0111	0.2464	0.306684	FALSE	FALSE	FALSE	2KZpA1	12	6794465	1873	36370	0.0395	0.7791	Myasthenia gravis	TRUE	reported	38243	textfile	6903631	1.11892e-21	0.03145	2912	12	ebi-a-GCST90002023	CD4 on Central Memory CD4+ T cell || id:ebi-a-GCST90002023	TRUE	reported	igd	2	TRUE
rs3129267	G	C	G	C	-0.1988	-0.0017	0.7735	0.697892	FALSE	TRUE	FALSE	2KZpA1	6	33131119	1873	36370	0.0415	0.9671	Myasthenia gravis	TRUE	reported	38243	textfile	33098896	8.10401e-09	0.03437	2912	6	ebi-a-GCST90002023	CD4 on Central Memory CD4+ T cell || id:ebi-a-GCST90002023	TRUE	reported	igd	2	TRUE
rs11615628	A	G	A	G	-0.2367	0.0111	0.2466	0.306684	FALSE	FALSE	FALSE	2KZpA1	12	6794465	1873	36370	0.0395	0.7791	Myasthenia gravis	TRUE	reported	38243	textfile	6903631	7.47653e-14	0.03149	2920	12	ebi-a-GCST90002070	CD4 on activated & secreting CD4 regulatory T cell || id:ebi-a-GCST90002070	TRUE	reported	igd	2	TRUE
rs9264532	T	C	T	C	0.1686	0.009	0.5897	0.678686	FALSE	FALSE	FALSE	2KZpA1	6	31266604	1873	36370	0.0389	0.8164	Myasthenia gravis	TRUE	reported	38243	textfile	31234381	2.28702e-08	0.03009	2920	6	ebi-a-GCST90002070	CD4 on activated & secreting CD4 regulatory T cell || id:ebi-a-GCST90002070	TRUE	reported	igd	2	TRUE
rs11615628	A	G	A	G	-0.2753	0.0111	0.2464	0.306684	FALSE	FALSE	FALSE	2KZpA1	12	6794465	1873	36370	0.0395	0.7791	Myasthenia gravis	TRUE	reported	38243	textfile	6903631	5.30762e-18	0.03163	2912	12	ebi-a-GCST90002022	CD4 on CD4+ T cell || id:ebi-a-GCST90002022	TRUE	reported	igd	2	TRUE
rs4766578	A	T	A	T	-0.1633	0.1302	0.5294	0.509819	FALSE	TRUE	TRUE	2KZpA1	12	111466567	1873	36370	0.0365	0.0003549	Myasthenia gravis	TRUE	reported	38243	textfile	111904371	1.29101e-08	0.02863	2912	12	ebi-a-GCST90002022	CD4 on CD4+ T cell || id:ebi-a-GCST90002022	TRUE	reported	igd	2	FALSE
rs11615628	A	G	A	G	-0.1847	0.0111	0.2467	0.306684	FALSE	FALSE	FALSE	2KZpA1	12	6794465	1873	36370	0.0395	0.7791	Myasthenia gravis	TRUE	reported	38243	textfile	6903631	2.10698e-09	0.03074	2919	12	ebi-a-GCST90002064	CD4 on resting CD4 regulatory T cell || id:ebi-a-GCST90002064	TRUE	reported	igd	2	TRUE
rs11615628	A	G	A	G	-0.3264	0.0111	0.2465	0.306684	FALSE	FALSE	FALSE	2KZpA1	12	6794465	1873	36370	0.0395	0.7791	Myasthenia gravis	TRUE	reported	38243	textfile	6903631	6.461e-25	0.03137	2911	12	ebi-a-GCST90002027	CD4 on CD45RA+ CD4+ T cell || id:ebi-a-GCST90002027	TRUE	reported	igd	2	TRUE
rs3129267	G	C	G	C	-0.2179	-0.0017	0.7734	0.697892	FALSE	TRUE	FALSE	2KZpA1	6	33131119	1873	36370	0.0415	0.9671	Myasthenia gravis	TRUE	reported	38243	textfile	33098896	2.339e-10	0.03427	2911	6	ebi-a-GCST90002027	CD4 on CD45RA+ CD4+ T cell || id:ebi-a-GCST90002027	TRUE	reported	igd	2	TRUE
rs11641185	T	C	T	C	-0.2989	-0.0288	0.7744	0.726342	FALSE	FALSE	FALSE	2KZpA1	16	10892739	1873	36370	0.0403	0.4761	Myasthenia gravis	TRUE	reported	38243	textfile	10986596	4.5196e-32	0.02511	3595	16	ebi-a-GCST90001625	HLA DR+ CD4+ T cell %T cell || id:ebi-a-GCST90001625	TRUE	reported	igd	2	TRUE
rs116423144	A	G	A	G	0.8507	0.1073	0.0077	0.0292603	FALSE	FALSE	FALSE	2KZpA1	5	174883051	1873	36370	0.1096	0.3279	Myasthenia gravis	TRUE	reported	38243	textfile	174310054	1.37401e-08	0.1494	2920	5	ebi-a-GCST90001928	CD127 on CD28+ CD45RA- CD8+ T cell || id:ebi-a-GCST90001928	TRUE	reported	igd	2	TRUE
rs116517602	T	C	T	C	1.147	-0.3377	0.0041	0.0117669	FALSE	FALSE	FALSE	2KZpA1	1	198952939	1873	36370	0.1934	0.08072	Myasthenia gravis	TRUE	reported	38243	textfile	198922068	1.28899e-08	0.201	2910	1	ebi-a-GCST90002100	CD45RA on naive CD8+ T cell || id:ebi-a-GCST90002100	TRUE	reported	igd	2	TRUE
rs12712613	T	G	T	G	-0.1917	0.0034	0.4847	0.532764	FALSE	FALSE	FALSE	2KZpA1	2	38721718	1873	36370	0.0368	0.9264	Myasthenia gravis	TRUE	reported	38243	textfile	38948860	9.12641e-13	0.02672	2910	2	ebi-a-GCST90002100	CD45RA on naive CD8+ T cell || id:ebi-a-GCST90002100	TRUE	reported	igd	2	TRUE
rs17583875	A	G	A	G	-1.737	-0.2791	0.0029	0.0186047	FALSE	FALSE	FALSE	2KZpA1	1	197955640	1873	36370	0.1582	0.07761	Myasthenia gravis	TRUE	reported	38243	textfile	197924770	7.08272e-14	0.2311	3437	1	ebi-a-GCST90001511	CD25++ CD45RA- CD4 not regulatory T cell %CD4+ T cell || id:ebi-a-GCST90001511	TRUE	reported	igd	2	TRUE
rs61839660	T	C	T	C	0.6146	-0.1311	0.0543	0.0912455	FALSE	FALSE	FALSE	2KZpA1	10	6052734	1873	36370	0.066	0.04694	Myasthenia gravis	TRUE	reported	38243	textfile	6094697	2.77588e-28	0.05523	3437	10	ebi-a-GCST90001511	CD25++ CD45RA- CD4 not regulatory T cell %CD4+ T cell || id:ebi-a-GCST90001511	TRUE	reported	igd	2	TRUE
rs17583875	A	G	A	G	-2.154	-0.2791	0.0029	0.0186047	FALSE	FALSE	FALSE	2KZpA1	1	197955640	1873	36370	0.1582	0.07761	Myasthenia gravis	TRUE	reported	38243	textfile	197924770	8.59607e-21	0.2288	3440	1	ebi-a-GCST90001691	CD28+ CD45RA- CD8+ T cell %T cell || id:ebi-a-GCST90001691	TRUE	reported	igd	2	TRUE
rs60220946	T	C	T	C	-0.5154	0.0343	0.0212	0.0215334	FALSE	FALSE	FALSE	2KZpA1	1	193536495	1873	36370	0.1143	0.7642	Myasthenia gravis	TRUE	reported	38243	textfile	193505625	3.039e-09	0.0867	3440	1	ebi-a-GCST90001691	CD28+ CD45RA- CD8+ T cell %T cell || id:ebi-a-GCST90001691	TRUE	reported	igd	2	TRUE
rs117147408	G	A	G	A	0.4819	-0.0086	0.0273	0.0192323	FALSE	FALSE	FALSE	2KZpA1	6	101532163	1873	36370	0.1557	0.9559	Myasthenia gravis	TRUE	reported	38243	textfile	101980039	1.46599e-09	0.07946	3440	6	ebi-a-GCST90001661	CD28- CD8dim T cell %T cell || id:ebi-a-GCST90001661	TRUE	reported	igd	2	TRUE
rs12986962	G	A	G	A	-0.1604	-0.0037	0.2827	0.36421	FALSE	FALSE	FALSE	2KZpA1	2	111050981	1873	36370	0.038	0.9228	Myasthenia gravis	TRUE	reported	38243	textfile	111808558	1.54099e-08	0.02829	3440	2	ebi-a-GCST90001661	CD28- CD8dim T cell %T cell || id:ebi-a-GCST90001661	TRUE	reported	igd	2	TRUE
rs4796089	C	T	C	T	-0.2225	0.0428	0.1343	0.0894543	FALSE	FALSE	FALSE	2KZpA1	17	35487739	1873	36370	0.0614	0.4856	Myasthenia gravis	TRUE	reported	38243	textfile	33814758	3.91201e-09	0.0377	3440	17	ebi-a-GCST90001661	CD28- CD8dim T cell %T cell || id:ebi-a-GCST90001661	TRUE	reported	igd	2	TRUE
rs117200502	T	C	T	C	0.4259	-0.0238	0.1114	0.0441519	FALSE	FALSE	FALSE	2KZpA1	10	95311233	1873	36370	0.0838	0.7761	Myasthenia gravis	TRUE	reported	38243	textfile	97070990	3.91291e-25	0.0408	3437	10	ebi-a-GCST90001496	CD39+ secreting CD4 regulatory T cell %secreting CD4 regulatory T cell || id:ebi-a-GCST90001496	TRUE	reported	igd	2	TRUE
rs141018090	T	G	T	G	0.5578	-0.2151	0.0528	0.0163429	FALSE	FALSE	FALSE	2KZpA1	10	96409464	1873	36370	0.1404	0.1254	Myasthenia gravis	TRUE	reported	38243	textfile	98169221	3.16884e-23	0.05578	3437	10	ebi-a-GCST90001496	CD39+ secreting CD4 regulatory T cell %secreting CD4 regulatory T cell || id:ebi-a-GCST90001496	TRUE	reported	igd	2	TRUE
rs145557266	G	A	G	A	0.7359	0.0233	0.0211	0.0169704	FALSE	FALSE	FALSE	2KZpA1	10	94090298	1873	36370	0.1465	0.8736	Myasthenia gravis	TRUE	reported	38243	textfile	95850055	5.55392e-16	0.09042	3437	10	ebi-a-GCST90001496	CD39+ secreting CD4 regulatory T cell %secreting CD4 regulatory T cell || id:ebi-a-GCST90001496	TRUE	reported	igd	2	TRUE
rs2861152	A	G	A	G	1.04	-0.015	0.427	0.482703	FALSE	FALSE	FALSE	2KZpA1	10	95843406	1873	36370	0.0368	0.6825	Myasthenia gravis	TRUE	reported	38243	textfile	97603163	1e-200	0.01933	3437	10	ebi-a-GCST90001496	CD39+ secreting CD4 regulatory T cell %secreting CD4 regulatory T cell || id:ebi-a-GCST90001496	TRUE	reported	igd	2	TRUE
rs11755527	G	C	G	C	0.1488	-0.0272	0.5224	0.551487	FALSE	TRUE	TRUE	2KZpA1	6	90248512	1873	36370	0.0364	0.4553	Myasthenia gravis	TRUE	reported	38243	textfile	90958231	2.79898e-08	0.02672	2920	6	ebi-a-GCST90001889	CD28 on activated & secreting CD4 regulatory T cell || id:ebi-a-GCST90001889	TRUE	reported	igd	2	FALSE
rs62183989	T	C	T	C	-0.4077	0.0455	0.1983	0.183589	FALSE	FALSE	FALSE	2KZpA1	2	203744679	1873	36370	0.0466	0.3294	Myasthenia gravis	TRUE	reported	38243	textfile	204609402	2.32488e-34	0.03293	2920	2	ebi-a-GCST90001889	CD28 on activated & secreting CD4 regulatory T cell || id:ebi-a-GCST90001889	TRUE	reported	igd	2	TRUE
rs11755527	G	C	G	C	0.1596	-0.0272	0.5224	0.551487	FALSE	TRUE	TRUE	2KZpA1	6	90248512	1873	36370	0.0364	0.4553	Myasthenia gravis	TRUE	reported	38243	textfile	90958231	9.6781e-10	0.02601	2920	6	ebi-a-GCST90001899	CD28 on CD4 regulatory T cell || id:ebi-a-GCST90001899	TRUE	reported	igd	2	FALSE
rs56209416	C	T	C	T	-0.3545	0.0509	0.1976	0.183249	FALSE	FALSE	FALSE	2KZpA1	2	203762777	1873	36370	0.0466	0.274	Myasthenia gravis	TRUE	reported	38243	textfile	204627500	1.67803e-27	0.0323	2920	2	ebi-a-GCST90001899	CD28 on CD4 regulatory T cell || id:ebi-a-GCST90001899	TRUE	reported	igd	2	TRUE
rs117653391	A	G	A	G	0.4455	0.0349	0.0449	0.0479303	FALSE	FALSE	FALSE	2KZpA1	10	95792195	1873	36370	0.0846	0.6804	Myasthenia gravis	TRUE	reported	38243	textfile	97551952	9.29394e-12	0.06505	2650	10	ebi-a-GCST90001901	CD28 on CD39+ resting CD4 regulatory T cell || id:ebi-a-GCST90001901	TRUE	reported	igd	2	TRUE
rs4707609	C	T	C	T	0.1619	0.0202	0.4387	0.348887	FALSE	FALSE	FALSE	2KZpA1	6	90236760	1873	36370	0.0382	0.5968	Myasthenia gravis	TRUE	reported	38243	textfile	90946479	3.44398e-09	0.0273	2650	6	ebi-a-GCST90001901	CD28 on CD39+ resting CD4 regulatory T cell || id:ebi-a-GCST90001901	TRUE	reported	igd	2	TRUE
rs11896593	C	G	C	G	0.2701	0.0841	0.3707	0.204678	FALSE	TRUE	FALSE	2KZpA1	2	38698013	1873	36370	0.0438	0.05478	Myasthenia gravis	TRUE	reported	38243	textfile	38925155	1.04112e-33	0.02208	3427	2	ebi-a-GCST90001561	CD45RA+ CD8+ T cell %CD8+ T cell || id:ebi-a-GCST90001561	TRUE	reported	igd	2	TRUE
rs150956189	C	T	C	T	3.098	0.1038	0.0003	0.0178726	FALSE	FALSE	FALSE	2KZpA1	1	214452438	1873	36370	0.1487	0.4854	Myasthenia gravis	TRUE	reported	38243	textfile	214625781	3.03403e-08	0.5579	3427	1	ebi-a-GCST90001561	CD45RA+ CD8+ T cell %CD8+ T cell || id:ebi-a-GCST90001561	TRUE	reported	igd	2	TRUE
rs17583875	A	G	A	G	1.755	-0.2791	0.0029	0.0186047	FALSE	FALSE	FALSE	2KZpA1	1	197955640	1873	36370	0.1582	0.07761	Myasthenia gravis	TRUE	reported	38243	textfile	197924770	3.06196e-19	0.1946	3427	1	ebi-a-GCST90001561	CD45RA+ CD8+ T cell %CD8+ T cell || id:ebi-a-GCST90001561	TRUE	reported	igd	2	TRUE
rs2463509	T	C	T	C	-1.139	-0.0742	0.9971	0.96368	FALSE	FALSE	FALSE	2KZpA1	2	103056528	1873	36370	0.0934	0.4272	Myasthenia gravis	TRUE	reported	38243	textfile	103672986	2.52098e-08	0.2039	3427	2	ebi-a-GCST90001561	CD45RA+ CD8+ T cell %CD8+ T cell || id:ebi-a-GCST90001561	TRUE	reported	igd	2	TRUE
rs28578699	C	A	C	A	0.174	-0.0497	0.3669	0.424888	FALSE	FALSE	FALSE	2KZpA1	2	38672013	1873	36370	0.0371	0.1808	Myasthenia gravis	TRUE	reported	38243	textfile	38899155	9.92887e-15	0.02238	3427	2	ebi-a-GCST90001561	CD45RA+ CD8+ T cell %CD8+ T cell || id:ebi-a-GCST90001561	TRUE	reported	igd	2	TRUE
rs11896593	C	G	C	G	-0.2549	0.0841	0.3707	0.204678	FALSE	TRUE	FALSE	2KZpA1	2	38698013	1873	36370	0.0438	0.05478	Myasthenia gravis	TRUE	reported	38243	textfile	38925155	2.38891e-30	0.02205	3427	2	ebi-a-GCST90001555	Effector Memory CD8+ T cell %CD8+ T cell || id:ebi-a-GCST90001555	TRUE	reported	igd	2	TRUE
rs17583875	A	G	A	G	-1.619	-0.2791	0.0029	0.0186047	FALSE	FALSE	FALSE	2KZpA1	1	197955640	1873	36370	0.1582	0.07761	Myasthenia gravis	TRUE	reported	38243	textfile	197924770	1.13789e-16	0.1943	3427	1	ebi-a-GCST90001555	Effector Memory CD8+ T cell %CD8+ T cell || id:ebi-a-GCST90001555	TRUE	reported	igd	2	TRUE
rs2463509	T	C	T	C	1.154	-0.0742	0.9971	0.96368	FALSE	FALSE	FALSE	2KZpA1	2	103056528	1873	36370	0.0934	0.4272	Myasthenia gravis	TRUE	reported	38243	textfile	103672986	1.457e-08	0.2032	3427	2	ebi-a-GCST90001555	Effector Memory CD8+ T cell %CD8+ T cell || id:ebi-a-GCST90001555	TRUE	reported	igd	2	TRUE
rs28578699	C	A	C	A	-0.16	-0.0497	0.3669	0.424888	FALSE	FALSE	FALSE	2KZpA1	2	38672013	1873	36370	0.0371	0.1808	Myasthenia gravis	TRUE	reported	38243	textfile	38899155	9.44496e-13	0.02234	3427	2	ebi-a-GCST90001555	Effector Memory CD8+ T cell %CD8+ T cell || id:ebi-a-GCST90001555	TRUE	reported	igd	2	TRUE
rs12128145	C	T	C	T	-0.2005	0.0039	0.5427	0.481539	FALSE	FALSE	FALSE	2KZpA1	1	167147687	1873	36370	0.0365	0.9145	Myasthenia gravis	TRUE	reported	38243	textfile	167116924	3.48097e-13	0.02744	2919	1	ebi-a-GCST90001864	CD3 on CD28+ CD45RA+ CD8+ T cell || id:ebi-a-GCST90001864	TRUE	reported	igd	2	TRUE
rs12138291	A	G	A	G	-0.2709	0.0021	0.1482	0.228852	FALSE	FALSE	FALSE	2KZpA1	1	166495239	1873	36370	0.0452	0.9633	Myasthenia gravis	TRUE	reported	38243	textfile	166464476	1.93108e-12	0.03832	2919	1	ebi-a-GCST90001864	CD3 on CD28+ CD45RA+ CD8+ T cell || id:ebi-a-GCST90001864	TRUE	reported	igd	2	TRUE
rs1214596	A	T	A	T	0.6024	0.0425	0.4464	0.38373	FALSE	TRUE	TRUE	2KZpA1	1	167457933	1873	36370	0.0373	0.2545	Myasthenia gravis	TRUE	reported	38243	textfile	167427170	1.26474e-115	0.02518	2919	1	ebi-a-GCST90001864	CD3 on CD28+ CD45RA+ CD8+ T cell || id:ebi-a-GCST90001864	TRUE	reported	igd	2	FALSE
rs4657649	C	T	C	T	0.447	0.1289	0.0512	0.0873101	FALSE	FALSE	FALSE	2KZpA1	1	167203903	1873	36370	0.0681	0.05842	Myasthenia gravis	TRUE	reported	38243	textfile	167173140	3.64083e-13	0.06122	2919	1	ebi-a-GCST90001864	CD3 on CD28+ CD45RA+ CD8+ T cell || id:ebi-a-GCST90001864	TRUE	reported	igd	2	TRUE
rs12133465	G	A	G	A	0.7179	0.0936	0.0096	0.0296394	FALSE	FALSE	FALSE	2KZpA1	1	195461206	1873	36370	0.1165	0.422	Myasthenia gravis	TRUE	reported	38243	textfile	195430336	6.33097e-10	0.1158	3437	1	ebi-a-GCST90001481	Resting CD4 regulatory T cell %CD4 regulatory T cell || id:ebi-a-GCST90001481	TRUE	reported	igd	2	TRUE
rs138915779	A	C	A	C	1.793	0.3525	0.0035	0.017428	FALSE	FALSE	FALSE	2KZpA1	1	190110040	1873	36370	0.1359	0.00946	Myasthenia gravis	TRUE	reported	38243	textfile	190079170	4.92833e-18	0.2061	3437	1	ebi-a-GCST90001481	Resting CD4 regulatory T cell %CD4 regulatory T cell || id:ebi-a-GCST90001481	TRUE	reported	igd	2	TRUE
rs147071297	A	G	A	G	1.292	0.0062	0.0039	0.0203959	FALSE	FALSE	FALSE	2KZpA1	1	191679470	1873	36370	0.1352	0.9632	Myasthenia gravis	TRUE	reported	38243	textfile	191648600	6.13762e-13	0.1788	3437	1	ebi-a-GCST90001481	Resting CD4 regulatory T cell %CD4 regulatory T cell || id:ebi-a-GCST90001481	TRUE	reported	igd	2	TRUE
rs17583875	A	G	A	G	2.714	-0.2791	0.0029	0.0186047	FALSE	FALSE	FALSE	2KZpA1	1	197955640	1873	36370	0.1582	0.07761	Myasthenia gravis	TRUE	reported	38243	textfile	197924770	3.21514e-40	0.2018	3437	1	ebi-a-GCST90001481	Resting CD4 regulatory T cell %CD4 regulatory T cell || id:ebi-a-GCST90001481	TRUE	reported	igd	2	TRUE
rs17607399	T	C	T	C	0.209	-0.1389	0.1084	0.0770076	FALSE	FALSE	FALSE	2KZpA1	2	41657072	1873	36370	0.0749	0.06376	Myasthenia gravis	TRUE	reported	38243	textfile	41884212	2.14102e-08	0.03723	3437	2	ebi-a-GCST90001481	Resting CD4 regulatory T cell %CD4 regulatory T cell || id:ebi-a-GCST90001481	TRUE	reported	igd	2	TRUE
rs413431	G	A	G	A	-0.2777	-0.1044	0.8154	0.903172	FALSE	FALSE	FALSE	2KZpA1	2	38949554	1873	36370	0.0579	0.07159	Myasthenia gravis	TRUE	reported	38243	textfile	39176695	1.46791e-20	0.02969	3437	2	ebi-a-GCST90001481	Resting CD4 regulatory T cell %CD4 regulatory T cell || id:ebi-a-GCST90001481	TRUE	reported	igd	2	TRUE
rs60220946	T	C	T	C	0.4297	0.0343	0.0212	0.0215334	FALSE	FALSE	FALSE	2KZpA1	1	193536495	1873	36370	0.1143	0.7642	Myasthenia gravis	TRUE	reported	38243	textfile	193505625	3.079e-08	0.07742	3437	1	ebi-a-GCST90001481	Resting CD4 regulatory T cell %CD4 regulatory T cell || id:ebi-a-GCST90001481	TRUE	reported	igd	2	TRUE
rs7530076	A	G	A	G	-0.463	0.127	0.9748	0.968609	FALSE	FALSE	FALSE	2KZpA1	1	195856146	1873	36370	0.1112	0.2532	Myasthenia gravis	TRUE	reported	38243	textfile	195825276	5.95498e-10	0.07456	3437	1	ebi-a-GCST90001481	Resting CD4 regulatory T cell %CD4 regulatory T cell || id:ebi-a-GCST90001481	TRUE	reported	igd	2	TRUE
rs12138291	A	G	A	G	-0.2773	0.0021	0.1482	0.228852	FALSE	FALSE	FALSE	2KZpA1	1	166495239	1873	36370	0.0452	0.9633	Myasthenia gravis	TRUE	reported	38243	textfile	166464476	7.9671e-13	0.03854	2919	1	ebi-a-GCST90001860	CD3 on CD39+ CD4+ T cell || id:ebi-a-GCST90001860	TRUE	reported	igd	2	TRUE
rs2949661	T	C	T	C	0.644	0.0432	0.4466	0.387901	FALSE	FALSE	FALSE	2KZpA1	1	167455687	1873	36370	0.0372	0.2455	Myasthenia gravis	TRUE	reported	38243	textfile	167424924	3.75837e-132	0.02499	2919	1	ebi-a-GCST90001860	CD3 on CD39+ CD4+ T cell || id:ebi-a-GCST90001860	TRUE	reported	igd	2	TRUE
rs4656440	G	C	G	C	-0.3594	0.0478	0.049	0.0570562	FALSE	TRUE	FALSE	2KZpA1	1	165249397	1873	36370	0.0842	0.5697	Myasthenia gravis	TRUE	reported	38243	textfile	165218634	1.467e-08	0.06326	2919	1	ebi-a-GCST90001860	CD3 on CD39+ CD4+ T cell || id:ebi-a-GCST90001860	TRUE	reported	igd	2	TRUE
rs858496	G	T	G	T	0.1732	0.0716	0.6622	0.690832	FALSE	FALSE	FALSE	2KZpA1	1	167531681	1873	36370	0.0402	0.07514	Myasthenia gravis	TRUE	reported	38243	textfile	167500918	1.68698e-09	0.02866	2919	1	ebi-a-GCST90001860	CD3 on CD39+ CD4+ T cell || id:ebi-a-GCST90001860	TRUE	reported	igd	2	TRUE
rs1214596	A	T	A	T	0.6523	0.0425	0.4462	0.38373	FALSE	TRUE	TRUE	2KZpA1	1	167457933	1873	36370	0.0373	0.2545	Myasthenia gravis	TRUE	reported	38243	textfile	167427170	1.60325e-136	0.02485	2918	1	ebi-a-GCST90001869	CD3 on resting CD4 regulatory T cell || id:ebi-a-GCST90001869	TRUE	reported	igd	2	FALSE
rs12752576	G	A	G	A	-0.7279	0.1785	0.0154	0.0382031	FALSE	FALSE	FALSE	2KZpA1	1	168635804	1873	36370	0.1007	0.07636	Myasthenia gravis	TRUE	reported	38243	textfile	168605042	4.56667e-11	0.1101	2918	1	ebi-a-GCST90001869	CD3 on resting CD4 regulatory T cell || id:ebi-a-GCST90001869	TRUE	reported	igd	2	TRUE
rs6668517	C	A	C	A	-0.2306	-0.0033	0.1227	0.110674	FALSE	FALSE	FALSE	2KZpA1	1	26230379	1873	36370	0.0572	0.9536	Myasthenia gravis	TRUE	reported	38243	textfile	26556870	2.65901e-08	0.04135	2918	1	ebi-a-GCST90001869	CD3 on resting CD4 regulatory T cell || id:ebi-a-GCST90001869	TRUE	reported	igd	2	TRUE
rs74620952	C	T	C	T	-1.355	-0.0099	0.0031	0.0265408	FALSE	FALSE	FALSE	2KZpA1	11	117882421	1873	36370	0.1225	0.9356	Myasthenia gravis	TRUE	reported	38243	textfile	117753136	4.462e-08	0.247	2918	11	ebi-a-GCST90001869	CD3 on resting CD4 regulatory T cell || id:ebi-a-GCST90001869	TRUE	reported	igd	2	TRUE
rs75169391	T	C	T	C	-0.3981	0.0879	0.0389	0.0507282	FALSE	FALSE	FALSE	2KZpA1	1	165315244	1873	36370	0.0824	0.2866	Myasthenia gravis	TRUE	reported	38243	textfile	165284481	1.907e-08	0.07064	2918	1	ebi-a-GCST90001869	CD3 on resting CD4 regulatory T cell || id:ebi-a-GCST90001869	TRUE	reported	igd	2	TRUE
rs1214596	A	T	A	T	0.4631	0.0425	0.4464	0.38373	FALSE	TRUE	TRUE	2KZpA1	1	167457933	1873	36370	0.0373	0.2545	Myasthenia gravis	TRUE	reported	38243	textfile	167427170	9.36052e-69	0.02573	2919	1	ebi-a-GCST90001867	CD3 on CD4+ T cell || id:ebi-a-GCST90001867	TRUE	reported	igd	2	FALSE
rs41289614	T	C	T	C	0.1883	-0.0414	0.1961	0.092919	FALSE	FALSE	FALSE	2KZpA1	3	45931000	1873	36370	0.0657	0.5292	Myasthenia gravis	TRUE	reported	38243	textfile	45972492	3.94303e-08	0.03418	2919	3	ebi-a-GCST90001867	CD3 on CD4+ T cell || id:ebi-a-GCST90001867	TRUE	reported	igd	2	TRUE
rs4657649	C	T	C	T	0.4334	0.1289	0.0512	0.0873101	FALSE	FALSE	FALSE	2KZpA1	1	167203903	1873	36370	0.0681	0.05842	Myasthenia gravis	TRUE	reported	38243	textfile	167173140	8.31189e-13	0.06029	2919	1	ebi-a-GCST90001867	CD3 on CD4+ T cell || id:ebi-a-GCST90001867	TRUE	reported	igd	2	TRUE
rs12449199	G	T	G	T	-0.2433	-0.0018	0.3064	0.296616	FALSE	FALSE	FALSE	2KZpA1	16	10874583	1873	36370	0.0397	0.9642	Myasthenia gravis	TRUE	reported	38243	textfile	10968440	3.30293e-18	0.02779	3060	16	ebi-a-GCST90002113	HLA DR on HLA DR+ T cell || id:ebi-a-GCST90002113	TRUE	reported	igd	2	TRUE
rs12449199	G	T	G	T	-0.1674	-0.0018	0.3064	0.296616	FALSE	FALSE	FALSE	2KZpA1	16	10874583	1873	36370	0.0397	0.9642	Myasthenia gravis	TRUE	reported	38243	textfile	10968440	1.82701e-09	0.02775	3060	16	ebi-a-GCST90002114	HLA DR on HLA DR+ CD4+ T cell || id:ebi-a-GCST90002114	TRUE	reported	igd	2	TRUE
rs12596540	G	A	G	A	0.2057	-0.0217	0.2521	0.249601	FALSE	FALSE	FALSE	2KZpA1	16	10876619	1873	36370	0.0418	0.6044	Myasthenia gravis	TRUE	reported	38243	textfile	10970476	1.55883e-11	0.03039	3060	16	ebi-a-GCST90001847	CD3 on HLA DR+ T cell || id:ebi-a-GCST90001847	TRUE	reported	igd	2	TRUE
rs1723018	G	A	G	A	0.3893	0.0541	0.4556	0.396425	FALSE	FALSE	FALSE	2KZpA1	1	167464183	1873	36370	0.0372	0.1454	Myasthenia gravis	TRUE	reported	38243	textfile	167433420	4.92153e-49	0.02598	3060	1	ebi-a-GCST90001847	CD3 on HLA DR+ T cell || id:ebi-a-GCST90001847	TRUE	reported	igd	2	TRUE
rs1264570	T	C	T	C	0.1984	0.0463	0.7204	0.60143	FALSE	FALSE	FALSE	2KZpA1	6	30397433	1873	36370	0.0377	0.2192	Myasthenia gravis	TRUE	reported	38243	textfile	30365210	1.417e-09	0.03266	2920	6	ebi-a-GCST90002119	CD8 on CD28+ CD45RA+ CD8+ T cell || id:ebi-a-GCST90002119	TRUE	reported	igd	2	TRUE
rs12660712	A	C	A	C	-0.2799	0.0539	0.1152	0.0306984	FALSE	FALSE	FALSE	2KZpA1	6	29766857	1873	36370	0.1021	0.5975	Myasthenia gravis	TRUE	reported	38243	textfile	29734634	1.15401e-08	0.04891	2920	6	ebi-a-GCST90002119	CD8 on CD28+ CD45RA+ CD8+ T cell || id:ebi-a-GCST90002119	TRUE	reported	igd	2	TRUE
rs13024436	A	G	A	G	0.1591	0.017	0.3759	0.395027	FALSE	FALSE	FALSE	2KZpA1	2	86307398	1873	36370	0.0374	0.65	Myasthenia gravis	TRUE	reported	38243	textfile	86534521	1.07599e-08	0.02774	2920	2	ebi-a-GCST90002119	CD8 on CD28+ CD45RA+ CD8+ T cell || id:ebi-a-GCST90002119	TRUE	reported	igd	2	TRUE
rs1356625	C	T	C	T	0.192	0.0143	0.463	0.468779	FALSE	FALSE	FALSE	2KZpA1	2	85795624	1873	36370	0.037	0.6985	Myasthenia gravis	TRUE	reported	38243	textfile	86022747	1.36616e-12	0.02696	2920	2	ebi-a-GCST90002119	CD8 on CD28+ CD45RA+ CD8+ T cell || id:ebi-a-GCST90002119	TRUE	reported	igd	2	TRUE
rs6903896	A	G	A	G	-0.3411	0.0185	0.1269	0.0287242	FALSE	FALSE	FALSE	2KZpA1	6	31200252	1873	36370	0.1008	0.8542	Myasthenia gravis	TRUE	reported	38243	textfile	31168029	1.49314e-13	0.04595	2920	6	ebi-a-GCST90002119	CD8 on CD28+ CD45RA+ CD8+ T cell || id:ebi-a-GCST90002119	TRUE	reported	igd	2	TRUE
rs938487	G	A	G	A	-0.5168	-0.0331	0.2476	0.428327	FALSE	FALSE	FALSE	2KZpA1	2	86782365	1873	36370	0.0374	0.3766	Myasthenia gravis	TRUE	reported	38243	textfile	87009488	2.91072e-65	0.02954	2920	2	ebi-a-GCST90002119	CD8 on CD28+ CD45RA+ CD8+ T cell || id:ebi-a-GCST90002119	TRUE	reported	igd	2	TRUE
rs12712610	G	A	G	A	-0.1632	0.0517	0.2969	0.174163	FALSE	FALSE	FALSE	2KZpA1	2	38670107	1873	36370	0.0471	0.2715	Myasthenia gravis	TRUE	reported	38243	textfile	38897249	7.82492e-10	0.02646	3427	2	ebi-a-GCST90001536	CD45RA- CD4+ T cell %T cell || id:ebi-a-GCST90001536	TRUE	reported	igd	2	TRUE
rs146620586	T	G	T	G	-1.991	-0.3339	0.0032	0.012316	FALSE	FALSE	FALSE	2KZpA1	1	198555134	1873	36370	0.1931	0.08382	Myasthenia gravis	TRUE	reported	38243	textfile	198524264	1.77992e-13	0.2693	3427	1	ebi-a-GCST90001536	CD45RA- CD4+ T cell %T cell || id:ebi-a-GCST90001536	TRUE	reported	igd	2	TRUE
rs12722600	T	C	T	C	0.3212	-0.0976	0.0705	0.0266323	FALSE	FALSE	FALSE	2KZpA1	10	6012802	1873	36370	0.0997	0.3278	Myasthenia gravis	TRUE	reported	38243	textfile	6054765	1.09199e-10	0.04962	3434	10	ebi-a-GCST90001937	CD25 on resting CD4 regulatory T cell || id:ebi-a-GCST90001937	TRUE	reported	igd	2	TRUE
rs12752576	G	A	G	A	-0.7097	0.1785	0.0154	0.0382031	FALSE	FALSE	FALSE	2KZpA1	1	168635804	1873	36370	0.1007	0.07636	Myasthenia gravis	TRUE	reported	38243	textfile	168605042	1.66001e-10	0.1107	2919	1	ebi-a-GCST90001855	CD3 on secreting CD4 regulatory T cell || id:ebi-a-GCST90001855	TRUE	reported	igd	2	TRUE
rs2949661	T	C	T	C	0.6149	0.0432	0.4466	0.387901	FALSE	FALSE	FALSE	2KZpA1	1	167455687	1873	36370	0.0372	0.2455	Myasthenia gravis	TRUE	reported	38243	textfile	167424924	4.32514e-119	0.02529	2919	1	ebi-a-GCST90001855	CD3 on secreting CD4 regulatory T cell || id:ebi-a-GCST90001855	TRUE	reported	igd	2	TRUE
rs12752576	G	A	G	A	-0.6828	0.1785	0.0154	0.0382031	FALSE	FALSE	FALSE	2KZpA1	1	168635804	1873	36370	0.1007	0.07636	Myasthenia gravis	TRUE	reported	38243	textfile	168605042	5.02505e-10	0.1094	2919	1	ebi-a-GCST90001868	CD3 on CD4 regulatory T cell || id:ebi-a-GCST90001868	TRUE	reported	igd	2	TRUE
rs2949661	T	C	T	C	0.6285	0.0432	0.4466	0.387901	FALSE	FALSE	FALSE	2KZpA1	1	167455687	1873	36370	0.0372	0.2455	Myasthenia gravis	TRUE	reported	38243	textfile	167424924	6.96627e-128	0.02484	2919	1	ebi-a-GCST90001868	CD3 on CD4 regulatory T cell || id:ebi-a-GCST90001868	TRUE	reported	igd	2	TRUE
rs12778618	C	T	C	T	0.4215	0.1375	0.0457	0.0128128	FALSE	FALSE	FALSE	2KZpA1	10	93873363	1873	36370	0.1675	0.4114	Myasthenia gravis	TRUE	reported	38243	textfile	95633120	8.8308e-11	0.06475	2920	10	ebi-a-GCST90001888	CD28 on CD39+ secreting CD4 regulatory T cell || id:ebi-a-GCST90001888	TRUE	reported	igd	2	TRUE
rs3116488	C	G	C	G	0.2335	-0.0024	0.5635	0.735808	FALSE	TRUE	TRUE	2KZpA1	2	203721353	1873	36370	0.0413	0.953	Myasthenia gravis	TRUE	reported	38243	textfile	204586076	1.52616e-17	0.02722	2920	2	ebi-a-GCST90001888	CD28 on CD39+ secreting CD4 regulatory T cell || id:ebi-a-GCST90001888	TRUE	reported	igd	2	FALSE
rs12921174	C	T	C	T	-0.2044	-0.0233	0.2038	0.422914	FALSE	FALSE	FALSE	2KZpA1	16	380304	1873	36370	0.0375	0.5338	Myasthenia gravis	TRUE	reported	38243	textfile	430304	1.492e-09	0.03371	2919	16	ebi-a-GCST90001858	CD3 on CD45RA+ CD4+ T cell || id:ebi-a-GCST90001858	TRUE	reported	igd	2	TRUE
rs2949661	T	C	T	C	0.6441	0.0432	0.4466	0.387901	FALSE	FALSE	FALSE	2KZpA1	1	167455687	1873	36370	0.0372	0.2455	Myasthenia gravis	TRUE	reported	38243	textfile	167424924	1.65577e-133	0.02485	2919	1	ebi-a-GCST90001858	CD3 on CD45RA+ CD4+ T cell || id:ebi-a-GCST90001858	TRUE	reported	igd	2	TRUE
rs4657649	C	T	C	T	0.5386	0.1289	0.0512	0.0873101	FALSE	FALSE	FALSE	2KZpA1	1	167203903	1873	36370	0.0681	0.05842	Myasthenia gravis	TRUE	reported	38243	textfile	167173140	1.51008e-18	0.06087	2919	1	ebi-a-GCST90001858	CD3 on CD45RA+ CD4+ T cell || id:ebi-a-GCST90001858	TRUE	reported	igd	2	TRUE
rs79179998	A	G	A	G	0.2304	-0.0011	0.2093	0.108229	FALSE	FALSE	FALSE	2KZpA1	3	45905574	1873	36370	0.0609	0.9856	Myasthenia gravis	TRUE	reported	38243	textfile	45947066	1.23197e-11	0.03386	2919	3	ebi-a-GCST90001858	CD3 on CD45RA+ CD4+ T cell || id:ebi-a-GCST90001858	TRUE	reported	igd	2	TRUE
rs12924236	C	G	C	G	0.2199	-0.0092	0.2263	0.246163	FALSE	TRUE	FALSE	2KZpA1	16	10880566	1873	36370	0.0419	0.8263	Myasthenia gravis	TRUE	reported	38243	textfile	10974423	2.35613e-12	0.03124	3060	16	ebi-a-GCST90002083	SSC-A on HLA DR+ T cell || id:ebi-a-GCST90002083	TRUE	reported	igd	2	TRUE
rs12924236	C	G	C	G	0.2877	-0.0092	0.2263	0.246163	FALSE	TRUE	FALSE	2KZpA1	16	10880566	1873	36370	0.0419	0.8263	Myasthenia gravis	TRUE	reported	38243	textfile	10974423	4.55407e-20	0.03115	3060	16	ebi-a-GCST90001918	CD45 on HLA DR+ T cell || id:ebi-a-GCST90001918	TRUE	reported	igd	2	TRUE
rs13004867	G	C	G	C	-0.4974	-0.0283	0.1175	0.147465	FALSE	TRUE	FALSE	2KZpA1	2	86755381	1873	36370	0.052	0.586	Myasthenia gravis	TRUE	reported	38243	textfile	86982504	5.63248e-32	0.04176	2920	2	ebi-a-GCST90002118	CD8 on CD28+ CD45RA- CD8+ T cell || id:ebi-a-GCST90002118	TRUE	reported	igd	2	TRUE
rs56262516	A	G	A	G	0.2531	0.0293	0.2757	0.0749549	FALSE	FALSE	FALSE	2KZpA1	6	29963162	1873	36370	0.0673	0.6635	Myasthenia gravis	TRUE	reported	38243	textfile	29930939	6.74839e-13	0.03508	2920	6	ebi-a-GCST90002118	CD8 on CD28+ CD45RA- CD8+ T cell || id:ebi-a-GCST90002118	TRUE	reported	igd	2	TRUE
rs9263601	C	T	C	T	0.2002	0.0735	0.4483	0.30097	FALSE	FALSE	FALSE	2KZpA1	6	31103981	1873	36370	0.0393	0.06148	Myasthenia gravis	TRUE	reported	38243	textfile	31071758	8.61192e-11	0.03074	2920	6	ebi-a-GCST90002118	CD8 on CD28+ CD45RA- CD8+ T cell || id:ebi-a-GCST90002118	TRUE	reported	igd	2	TRUE
rs13210358	T	C	T	C	-0.3968	0.2328	0.0315	0.0169835	FALSE	FALSE	FALSE	2KZpA1	6	101824359	1873	36370	0.1476	0.1148	Myasthenia gravis	TRUE	reported	38243	textfile	102272234	2.72603e-08	0.07123	3668	6	ebi-a-GCST90001606	CD4+ T cell %leukocyte || id:ebi-a-GCST90001606	TRUE	reported	igd	2	TRUE
rs13390252	G	A	G	A	-0.4805	0.057	0.199	0.180896	FALSE	FALSE	FALSE	2KZpA1	2	203732006	1873	36370	0.0466	0.2208	Myasthenia gravis	TRUE	reported	38243	textfile	204596729	5.57442e-45	0.03356	2920	2	ebi-a-GCST90001891	CD28 on CD45RA- CD4 not regulatory T cell || id:ebi-a-GCST90001891	TRUE	reported	igd	2	TRUE
rs59639671	T	C	T	C	0.1962	0.1386	0.1779	0.0783673	FALSE	FALSE	FALSE	2KZpA1	2	38776819	1873	36370	0.0628	0.02738	Myasthenia gravis	TRUE	reported	38243	textfile	39003961	4.69699e-08	0.03583	2920	2	ebi-a-GCST90001891	CD28 on CD45RA- CD4 not regulatory T cell || id:ebi-a-GCST90001891	TRUE	reported	igd	2	TRUE
rs72923074	T	A	T	A	0.1766	0.0626	0.3315	0.261538	FALSE	TRUE	FALSE	2KZpA1	2	202247938	1873	36370	0.0416	0.1329	Myasthenia gravis	TRUE	reported	38243	textfile	203112661	1.59001e-09	0.02916	2920	2	ebi-a-GCST90001891	CD28 on CD45RA- CD4 not regulatory T cell || id:ebi-a-GCST90001891	TRUE	reported	igd	2	TRUE
rs138915779	A	C	A	C	1.439	0.3525	0.0035	0.017428	FALSE	FALSE	FALSE	2KZpA1	1	190110040	1873	36370	0.1359	0.00946	Myasthenia gravis	TRUE	reported	38243	textfile	190079170	1.72108e-11	0.2131	3437	1	ebi-a-GCST90001482	Resting CD4 regulatory T cell %CD4+ T cell || id:ebi-a-GCST90001482	TRUE	reported	igd	2	TRUE
rs147071297	A	G	A	G	1.123	0.0062	0.0039	0.0203959	FALSE	FALSE	FALSE	2KZpA1	1	191679470	1873	36370	0.1352	0.9632	Myasthenia gravis	TRUE	reported	38243	textfile	191648600	1.40001e-09	0.1849	3437	1	ebi-a-GCST90001482	Resting CD4 regulatory T cell %CD4+ T cell || id:ebi-a-GCST90001482	TRUE	reported	igd	2	TRUE
rs17583875	A	G	A	G	2.309	-0.2791	0.0029	0.0186047	FALSE	FALSE	FALSE	2KZpA1	1	197955640	1873	36370	0.1582	0.07761	Myasthenia gravis	TRUE	reported	38243	textfile	197924770	8.26228e-28	0.2094	3437	1	ebi-a-GCST90001482	Resting CD4 regulatory T cell %CD4+ T cell || id:ebi-a-GCST90001482	TRUE	reported	igd	2	TRUE
rs408686	A	C	A	C	-0.2655	-0.1729	0.8142	0.910833	FALSE	FALSE	FALSE	2KZpA1	2	38950179	1873	36370	0.0597	0.003784	Myasthenia gravis	TRUE	reported	38243	textfile	39177320	4.21988e-18	0.03044	3437	2	ebi-a-GCST90001482	Resting CD4 regulatory T cell %CD4+ T cell || id:ebi-a-GCST90001482	TRUE	reported	igd	2	TRUE
rs138915779	A	C	A	C	1.33	0.3525	0.0036	0.017428	FALSE	FALSE	FALSE	2KZpA1	1	190110040	1873	36370	0.1359	0.00946	Myasthenia gravis	TRUE	reported	38243	textfile	190079170	6.18899e-09	0.2281	2910	1	ebi-a-GCST90002098	CD45RA on naive CD4+ T cell || id:ebi-a-GCST90002098	TRUE	reported	igd	2	TRUE
rs145947216	T	C	T	C	0.7147	0.0874	0.0375	0.0215595	FALSE	FALSE	FALSE	2KZpA1	2	38369532	1873	36370	0.1265	0.4896	Myasthenia gravis	TRUE	reported	38243	textfile	38596674	9.977e-24	0.07055	2910	2	ebi-a-GCST90002098	CD45RA on naive CD4+ T cell || id:ebi-a-GCST90002098	TRUE	reported	igd	2	TRUE
rs147071297	A	G	A	G	1.525	0.0062	0.0036	0.0203959	FALSE	FALSE	FALSE	2KZpA1	1	191679470	1873	36370	0.1352	0.9632	Myasthenia gravis	TRUE	reported	38243	textfile	191648600	9.25124e-13	0.2126	2910	1	ebi-a-GCST90002098	CD45RA on naive CD4+ T cell || id:ebi-a-GCST90002098	TRUE	reported	igd	2	TRUE
rs147692482	T	C	T	C	0.6089	-0.0818	0.0246	0.0120806	FALSE	FALSE	FALSE	2KZpA1	2	39637102	1873	36370	0.1624	0.6143	Myasthenia gravis	TRUE	reported	38243	textfile	39864242	6.3183e-13	0.08426	2910	2	ebi-a-GCST90002098	CD45RA on naive CD4+ T cell || id:ebi-a-GCST90002098	TRUE	reported	igd	2	TRUE
rs17583875	A	G	A	G	2.212	-0.2791	0.0029	0.0186047	FALSE	FALSE	FALSE	2KZpA1	1	197955640	1873	36370	0.1582	0.07761	Myasthenia gravis	TRUE	reported	38243	textfile	197924770	2.83074e-21	0.2318	2910	1	ebi-a-GCST90002098	CD45RA on naive CD4+ T cell || id:ebi-a-GCST90002098	TRUE	reported	igd	2	TRUE
rs182240059	G	C	G	C	0.6602	-0.225	0.0351	0.015127	FALSE	TRUE	FALSE	2KZpA1	2	38728277	1873	36370	0.1547	0.1458	Myasthenia gravis	TRUE	reported	38243	textfile	38955419	2.53105e-20	0.07094	2910	2	ebi-a-GCST90002098	CD45RA on naive CD4+ T cell || id:ebi-a-GCST90002098	TRUE	reported	igd	2	TRUE
rs34558770	T	C	T	C	0.4963	0.112	0.1871	0.0829302	FALSE	FALSE	FALSE	2KZpA1	2	38705898	1873	36370	0.0615	0.06865	Myasthenia gravis	TRUE	reported	38243	textfile	38933040	5.75043e-51	0.03241	2910	2	ebi-a-GCST90002098	CD45RA on naive CD4+ T cell || id:ebi-a-GCST90002098	TRUE	reported	igd	2	TRUE
rs42803	C	G	C	G	0.1609	0.079	0.4696	0.465889	FALSE	TRUE	TRUE	2KZpA1	2	40609897	1873	36370	0.0366	0.03083	Myasthenia gravis	TRUE	reported	38243	textfile	40837037	1.05801e-09	0.02629	2910	2	ebi-a-GCST90002098	CD45RA on naive CD4+ T cell || id:ebi-a-GCST90002098	TRUE	reported	igd	2	FALSE
rs7605193	G	T	G	T	-0.3245	0.1522	0.0643	0.0514604	FALSE	FALSE	FALSE	2KZpA1	2	38470970	1873	36370	0.0778	0.05059	Myasthenia gravis	TRUE	reported	38243	textfile	38698112	1.19001e-09	0.05318	2910	2	ebi-a-GCST90002098	CD45RA on naive CD4+ T cell || id:ebi-a-GCST90002098	TRUE	reported	igd	2	TRUE
rs79747818	T	C	T	C	0.3184	-0.1383	0.0689	0.019716	FALSE	FALSE	FALSE	2KZpA1	2	41530165	1873	36370	0.1397	0.322	Myasthenia gravis	TRUE	reported	38243	textfile	41757305	1.59302e-09	0.0526	2910	2	ebi-a-GCST90002098	CD45RA on naive CD4+ T cell || id:ebi-a-GCST90002098	TRUE	reported	igd	2	TRUE
rs917116	G	T	G	T	0.1762	-0.0057	0.2548	0.228826	FALSE	FALSE	FALSE	2KZpA1	7	28133120	1873	36370	0.0433	0.8948	Myasthenia gravis	TRUE	reported	38243	textfile	28172739	4.25598e-09	0.0299	2910	7	ebi-a-GCST90002098	CD45RA on naive CD4+ T cell || id:ebi-a-GCST90002098	TRUE	reported	igd	2	TRUE
rs138915779	A	C	A	C	-1.347	0.3525	0.0035	0.017428	FALSE	FALSE	FALSE	2KZpA1	1	190110040	1873	36370	0.1359	0.00946	Myasthenia gravis	TRUE	reported	38243	textfile	190079170	2.06201e-09	0.2241	3437	1	ebi-a-GCST90001487	Activated CD4 regulatory T cell %CD4 regulatory T cell || id:ebi-a-GCST90001487	TRUE	reported	igd	2	TRUE
rs17583875	A	G	A	G	-1.532	-0.2791	0.0029	0.0186047	FALSE	FALSE	FALSE	2KZpA1	1	197955640	1873	36370	0.1582	0.07761	Myasthenia gravis	TRUE	reported	38243	textfile	197924770	9.63163e-12	0.2241	3437	1	ebi-a-GCST90001487	Activated CD4 regulatory T cell %CD4 regulatory T cell || id:ebi-a-GCST90001487	TRUE	reported	igd	2	TRUE
rs7530076	A	G	A	G	0.4628	0.127	0.9748	0.968609	FALSE	FALSE	FALSE	2KZpA1	1	195856146	1873	36370	0.1112	0.2532	Myasthenia gravis	TRUE	reported	38243	textfile	195825276	9.517e-09	0.08043	3437	1	ebi-a-GCST90001487	Activated CD4 regulatory T cell %CD4 regulatory T cell || id:ebi-a-GCST90001487	TRUE	reported	igd	2	TRUE
rs139249541	G	A	G	A	0.415	0.223	0.0315	0.0127474	FALSE	FALSE	FALSE	2KZpA1	6	101846886	1873	36370	0.1704	0.1905	Myasthenia gravis	TRUE	reported	38243	textfile	102294761	2.69197e-09	0.06958	3668	6	ebi-a-GCST90001613	CD4-CD8- T cell %leukocyte || id:ebi-a-GCST90001613	TRUE	reported	igd	2	TRUE
rs6755452	G	T	G	T	0.2296	-0.0117	0.1918	0.249837	FALSE	FALSE	FALSE	2KZpA1	2	86807953	1873	36370	0.0421	0.7819	Myasthenia gravis	TRUE	reported	38243	textfile	87035076	3.24489e-14	0.03013	3668	2	ebi-a-GCST90001613	CD4-CD8- T cell %leukocyte || id:ebi-a-GCST90001613	TRUE	reported	igd	2	TRUE
rs139249541	G	A	G	A	0.5228	0.223	0.0315	0.0127474	FALSE	FALSE	FALSE	2KZpA1	6	101846886	1873	36370	0.1704	0.1905	Myasthenia gravis	TRUE	reported	38243	textfile	102294761	6.09537e-13	0.07237	3668	6	ebi-a-GCST90001612	CD8dim T cell %leukocyte || id:ebi-a-GCST90001612	TRUE	reported	igd	2	TRUE
rs79086781	T	C	T	C	0.471	-0.0577	0.0378	0.0380854	FALSE	FALSE	FALSE	2KZpA1	6	100078776	1873	36370	0.1066	0.5883	Myasthenia gravis	TRUE	reported	38243	textfile	100526652	5.86138e-13	0.06515	3668	6	ebi-a-GCST90001612	CD8dim T cell %leukocyte || id:ebi-a-GCST90001612	TRUE	reported	igd	2	TRUE
rs139249541	G	A	G	A	0.4291	0.223	0.0312	0.0127474	FALSE	FALSE	FALSE	2KZpA1	6	101846886	1873	36370	0.1704	0.1905	Myasthenia gravis	TRUE	reported	38243	textfile	102294761	1.477e-08	0.07557	3440	6	ebi-a-GCST90001694	CD28- CD4-CD8- T cell %T cell || id:ebi-a-GCST90001694	TRUE	reported	igd	2	TRUE
rs6755452	G	T	G	T	0.2159	-0.0117	0.189	0.249837	FALSE	FALSE	FALSE	2KZpA1	2	86807953	1873	36370	0.0421	0.7819	Myasthenia gravis	TRUE	reported	38243	textfile	87035076	5.00495e-11	0.03275	3440	2	ebi-a-GCST90001694	CD28- CD4-CD8- T cell %T cell || id:ebi-a-GCST90001694	TRUE	reported	igd	2	TRUE
rs139249541	G	A	G	A	0.4569	0.223	0.0315	0.0127474	FALSE	FALSE	FALSE	2KZpA1	6	101846886	1873	36370	0.1704	0.1905	Myasthenia gravis	TRUE	reported	38243	textfile	102294761	9.72299e-11	0.0704	3668	6	ebi-a-GCST90001599	CD4-CD8- T cell %T cell || id:ebi-a-GCST90001599	TRUE	reported	igd	2	TRUE
rs6755452	G	T	G	T	0.2426	-0.0117	0.1918	0.249837	FALSE	FALSE	FALSE	2KZpA1	2	86807953	1873	36370	0.0421	0.7819	Myasthenia gravis	TRUE	reported	38243	textfile	87035076	2.32916e-15	0.03049	3668	2	ebi-a-GCST90001599	CD4-CD8- T cell %T cell || id:ebi-a-GCST90001599	TRUE	reported	igd	2	TRUE
rs139249541	G	A	G	A	0.5664	0.223	0.0315	0.0127474	FALSE	FALSE	FALSE	2KZpA1	6	101846886	1873	36370	0.1704	0.1905	Myasthenia gravis	TRUE	reported	38243	textfile	102294761	2.98676e-15	0.07147	3668	6	ebi-a-GCST90001597	CD8dim T cell %T cell || id:ebi-a-GCST90001597	TRUE	reported	igd	2	TRUE
rs79086781	T	C	T	C	0.4888	-0.0577	0.0378	0.0380854	FALSE	FALSE	FALSE	2KZpA1	6	100078776	1873	36370	0.1066	0.5883	Myasthenia gravis	TRUE	reported	38243	textfile	100526652	4.30725e-14	0.06448	3668	6	ebi-a-GCST90001597	CD8dim T cell %T cell || id:ebi-a-GCST90001597	TRUE	reported	igd	2	TRUE
rs139306421	G	C	G	C	-0.5447	-0.2758	0.0234	0.037667	FALSE	TRUE	FALSE	2KZpA1	6	108977234	1873	36370	0.1015	0.006604	Myasthenia gravis	TRUE	reported	38243	textfile	109298437	3.23899e-09	0.09175	2910	6	ebi-a-GCST90002024	CD4 on naive CD4+ T cell || id:ebi-a-GCST90002024	TRUE	reported	igd	2	TRUE
rs2844608	T	C	T	C	0.1993	-0.1304	0.4574	0.373441	FALSE	FALSE	FALSE	2KZpA1	6	31279637	1873	36370	0.0387	0.0007501	Myasthenia gravis	TRUE	reported	38243	textfile	31247414	3.897e-10	0.03174	2910	6	ebi-a-GCST90002024	CD4 on naive CD4+ T cell || id:ebi-a-GCST90002024	TRUE	reported	igd	2	TRUE
rs146620586	T	G	T	G	1.455	-0.3339	0.0032	0.012316	FALSE	FALSE	FALSE	2KZpA1	1	198555134	1873	36370	0.1931	0.08382	Myasthenia gravis	TRUE	reported	38243	textfile	198524264	1.003e-08	0.2533	3427	1	ebi-a-GCST90001562	CD45RA+ CD8+ T cell %T cell || id:ebi-a-GCST90001562	TRUE	reported	igd	2	TRUE
rs2596459	T	G	T	G	0.1499	0.0527	0.5099	0.566757	FALSE	FALSE	FALSE	2KZpA1	6	31449763	1873	36370	0.0371	0.1557	Myasthenia gravis	TRUE	reported	38243	textfile	31417540	1.652e-08	0.02649	3427	6	ebi-a-GCST90001562	CD45RA+ CD8+ T cell %T cell || id:ebi-a-GCST90001562	TRUE	reported	igd	2	TRUE
rs6707421	G	A	G	A	0.1592	0.0665	0.3011	0.172489	FALSE	FALSE	FALSE	2KZpA1	2	38670639	1873	36370	0.0467	0.1547	Myasthenia gravis	TRUE	reported	38243	textfile	38897781	8.10588e-11	0.02442	3427	2	ebi-a-GCST90001562	CD45RA+ CD8+ T cell %T cell || id:ebi-a-GCST90001562	TRUE	reported	igd	2	TRUE
rs7583259	G	C	G	C	0.2378	-0.0154	0.5023	0.538255	FALSE	TRUE	TRUE	2KZpA1	2	38694792	1873	36370	0.0367	0.6745	Myasthenia gravis	TRUE	reported	38243	textfile	38921934	1.63606e-26	0.02213	3427	2	ebi-a-GCST90001562	CD45RA+ CD8+ T cell %T cell || id:ebi-a-GCST90001562	TRUE	reported	igd	2	FALSE
rs146620586	T	G	T	G	1.574	-0.3339	0.0032	0.012316	FALSE	FALSE	FALSE	2KZpA1	1	198555134	1873	36370	0.1931	0.08382	Myasthenia gravis	TRUE	reported	38243	textfile	198524264	4.57404e-08	0.2873	3427	1	ebi-a-GCST90001559	Terminally Differentiated CD8+ T cell %T cell || id:ebi-a-GCST90001559	TRUE	reported	igd	2	TRUE
rs6707421	G	A	G	A	0.1972	0.0665	0.3011	0.172489	FALSE	FALSE	FALSE	2KZpA1	2	38670639	1873	36370	0.0467	0.1547	Myasthenia gravis	TRUE	reported	38243	textfile	38897781	1.02707e-12	0.02757	3427	2	ebi-a-GCST90001559	Terminally Differentiated CD8+ T cell %T cell || id:ebi-a-GCST90001559	TRUE	reported	igd	2	TRUE
rs7583259	G	C	G	C	0.3014	-0.0154	0.5023	0.538255	FALSE	TRUE	TRUE	2KZpA1	2	38694792	1873	36370	0.0367	0.6745	Myasthenia gravis	TRUE	reported	38243	textfile	38921934	5.06058e-33	0.02491	3427	2	ebi-a-GCST90001559	Terminally Differentiated CD8+ T cell %T cell || id:ebi-a-GCST90001559	TRUE	reported	igd	2	FALSE
rs146620586	T	G	T	G	-1.617	-0.3339	0.0032	0.012316	FALSE	FALSE	FALSE	2KZpA1	1	198555134	1873	36370	0.1931	0.08382	Myasthenia gravis	TRUE	reported	38243	textfile	198524264	2.30202e-09	0.2699	3427	1	ebi-a-GCST90001543	Effector Memory CD4+ T cell %CD4+ T cell || id:ebi-a-GCST90001543	TRUE	reported	igd	2	TRUE
rs4959028	G	A	G	A	0.2111	0.2043	0.2288	0.0649661	FALSE	FALSE	FALSE	2KZpA1	6	32415361	1873	36370	0.0646	0.001574	Myasthenia gravis	TRUE	reported	38243	textfile	32383138	3.34804e-10	0.03351	3427	6	ebi-a-GCST90001543	Effector Memory CD4+ T cell %CD4+ T cell || id:ebi-a-GCST90001543	TRUE	reported	igd	2	TRUE
rs146620586	T	G	T	G	1.949	-0.3339	0.0032	0.012316	FALSE	FALSE	FALSE	2KZpA1	1	198555134	1873	36370	0.1931	0.08382	Myasthenia gravis	TRUE	reported	38243	textfile	198524264	5.29541e-12	0.2815	3427	1	ebi-a-GCST90001558	Terminally Differentiated CD8+ T cell %CD8+ T cell || id:ebi-a-GCST90001558	TRUE	reported	igd	2	TRUE
rs6707421	G	A	G	A	0.246	0.0665	0.3011	0.172489	FALSE	FALSE	FALSE	2KZpA1	2	38670639	1873	36370	0.0467	0.1547	Myasthenia gravis	TRUE	reported	38243	textfile	38897781	1.20587e-19	0.02696	3427	2	ebi-a-GCST90001558	Terminally Differentiated CD8+ T cell %CD8+ T cell || id:ebi-a-GCST90001558	TRUE	reported	igd	2	TRUE
rs7583259	G	C	G	C	0.352	-0.0154	0.5023	0.538255	FALSE	TRUE	TRUE	2KZpA1	2	38694792	1873	36370	0.0367	0.6745	Myasthenia gravis	TRUE	reported	38243	textfile	38921934	2.38891e-46	0.02426	3427	2	ebi-a-GCST90001558	Terminally Differentiated CD8+ T cell %CD8+ T cell || id:ebi-a-GCST90001558	TRUE	reported	igd	2	FALSE
rs79827501	T	G	T	G	-0.3142	0.0155	0.0732	0.0380462	FALSE	FALSE	FALSE	2KZpA1	2	38204125	1873	36370	0.1051	0.883	Myasthenia gravis	TRUE	reported	38243	textfile	38431267	4.97279e-11	0.04765	3427	2	ebi-a-GCST90001558	Terminally Differentiated CD8+ T cell %CD8+ T cell || id:ebi-a-GCST90001558	TRUE	reported	igd	2	TRUE
rs147763768	A	G	A	G	0.3722	0.0344	0.0434	0.0479042	FALSE	FALSE	FALSE	2KZpA1	10	95788546	1873	36370	0.0846	0.6844	Myasthenia gravis	TRUE	reported	38243	textfile	97548303	4.86295e-08	0.06802	2650	10	ebi-a-GCST90002065	CD4 on CD39+ resting CD4 regulatory T cell || id:ebi-a-GCST90002065	TRUE	reported	igd	2	TRUE
rs1571025	G	A	G	A	0.2054	-0.1695	0.1766	0.138666	FALSE	FALSE	FALSE	2KZpA1	10	6092906	1873	36370	0.0527	0.001296	Myasthenia gravis	TRUE	reported	38243	textfile	6134869	4.16898e-09	0.03486	3437	10	ebi-a-GCST90001479	CD4 regulatory T cell %T cell || id:ebi-a-GCST90001479	TRUE	reported	igd	2	TRUE
rs1571025	G	A	G	A	0.2422	-0.1695	0.1766	0.138666	FALSE	FALSE	FALSE	2KZpA1	10	6092906	1873	36370	0.0527	0.001296	Myasthenia gravis	TRUE	reported	38243	textfile	6134869	1.10892e-12	0.0339	3437	10	ebi-a-GCST90001478	CD4 regulatory T cell %CD4+ T cell || id:ebi-a-GCST90001478	TRUE	reported	igd	2	TRUE
rs6602392	A	C	A	C	0.2173	-0.0638	0.1155	0.113249	FALSE	FALSE	FALSE	2KZpA1	10	6036116	1873	36370	0.0552	0.2478	Myasthenia gravis	TRUE	reported	38243	textfile	6078079	3.33703e-08	0.03926	3437	10	ebi-a-GCST90001478	CD4 regulatory T cell %CD4+ T cell || id:ebi-a-GCST90001478	TRUE	reported	igd	2	TRUE
rs1617988	C	T	C	T	0.428	0.0385	0.4481	0.384619	FALSE	FALSE	FALSE	2KZpA1	1	167467063	1873	36370	0.0373	0.3026	Myasthenia gravis	TRUE	reported	38243	textfile	167436300	1.38484e-57	0.02617	2919	1	ebi-a-GCST90001851	CD3 on T cell || id:ebi-a-GCST90001851	TRUE	reported	igd	2	TRUE
rs4657649	C	T	C	T	0.3622	0.1289	0.0512	0.0873101	FALSE	FALSE	FALSE	2KZpA1	1	167203903	1873	36370	0.0681	0.05842	Myasthenia gravis	TRUE	reported	38243	textfile	167173140	3.65502e-09	0.06121	2919	1	ebi-a-GCST90001851	CD3 on T cell || id:ebi-a-GCST90001851	TRUE	reported	igd	2	TRUE
rs6684311	G	C	G	C	-0.2191	0.0011	0.1439	0.22897	FALSE	TRUE	FALSE	2KZpA1	1	166516654	1873	36370	0.0452	0.9813	Myasthenia gravis	TRUE	reported	38243	textfile	166485891	1.37699e-08	0.0385	2919	1	ebi-a-GCST90001851	CD3 on T cell || id:ebi-a-GCST90001851	TRUE	reported	igd	2	TRUE
rs1633108	A	C	A	C	-0.2284	0.1481	0.2234	0.362014	FALSE	FALSE	FALSE	2KZpA1	6	29815528	1873	36370	0.0376	8.035e-05	Myasthenia gravis	TRUE	reported	38243	textfile	29783305	2.84774e-11	0.0342	2910	6	ebi-a-GCST90002054	CD8 on Central Memory CD8+ T cell || id:ebi-a-GCST90002054	TRUE	reported	igd	2	TRUE
rs3020726	G	A	G	A	-0.4218	-0.0239	0.1385	0.160735	FALSE	FALSE	FALSE	2KZpA1	2	86789383	1873	36370	0.0503	0.6348	Myasthenia gravis	TRUE	reported	38243	textfile	87016506	1.83485e-26	0.03923	2910	2	ebi-a-GCST90002054	CD8 on Central Memory CD8+ T cell || id:ebi-a-GCST90002054	TRUE	reported	igd	2	TRUE
rs16899999	G	C	G	C	-0.2507	0.0266	0.1101	0.136313	FALSE	TRUE	FALSE	2KZpA1	5	35886629	1873	36370	0.0527	0.6131	Myasthenia gravis	TRUE	reported	38243	textfile	35886731	5.29798e-09	0.04281	2920	5	ebi-a-GCST90001923	CD127 on CD45RA- CD4 not regulatory T cell || id:ebi-a-GCST90001923	TRUE	reported	igd	2	TRUE
rs16899999	G	C	G	C	-0.2835	0.0266	0.1101	0.136313	FALSE	TRUE	FALSE	2KZpA1	5	35886629	1873	36370	0.0527	0.6131	Myasthenia gravis	TRUE	reported	38243	textfile	35886731	4.66659e-11	0.04291	2920	5	ebi-a-GCST90001924	CD127 on CD28+ CD4+ T cell || id:ebi-a-GCST90001924	TRUE	reported	igd	2	TRUE
rs28680958	A	G	A	G	0.1855	-0.0893	0.2366	0.226211	FALSE	FALSE	FALSE	2KZpA1	1	173879670	1873	36370	0.0444	0.04435	Myasthenia gravis	TRUE	reported	38243	textfile	173848808	8.93799e-09	0.03217	2920	1	ebi-a-GCST90001924	CD127 on CD28+ CD4+ T cell || id:ebi-a-GCST90001924	TRUE	reported	igd	2	TRUE
rs17187559	T	A	T	A	-0.2395	0.0638	0.1279	0.0522841	FALSE	TRUE	FALSE	2KZpA1	2	203786203	1873	36370	0.0759	0.4006	Myasthenia gravis	TRUE	reported	38243	textfile	204650926	1.521e-08	0.0422	2920	2	ebi-a-GCST90001896	CD28 on CD28+ CD45RA+ CD8+ T cell || id:ebi-a-GCST90001896	TRUE	reported	igd	2	TRUE
rs72928038	A	G	A	G	0.5885	0.1372	0.199	0.163533	FALSE	FALSE	FALSE	2KZpA1	6	90267049	1873	36370	0.0491	0.00518	Myasthenia gravis	TRUE	reported	38243	textfile	90976768	5.13334e-67	0.03315	2920	6	ebi-a-GCST90001896	CD28 on CD28+ CD45RA+ CD8+ T cell || id:ebi-a-GCST90001896	TRUE	reported	igd	2	TRUE
rs78307830	C	G	C	G	0.4819	-0.2542	0.0567	0.010904	FALSE	TRUE	FALSE	2KZpA1	2	203732045	1873	36370	0.1662	0.1263	Myasthenia gravis	TRUE	reported	38243	textfile	204596768	5.63638e-15	0.06136	2920	2	ebi-a-GCST90001896	CD28 on CD28+ CD45RA+ CD8+ T cell || id:ebi-a-GCST90001896	TRUE	reported	igd	2	TRUE
rs17201560	C	T	C	T	-0.5186	0.113	0.029	0.0374578	FALSE	FALSE	FALSE	2KZpA1	6	32079491	1873	36370	0.0962	0.2401	Myasthenia gravis	TRUE	reported	38243	textfile	32047268	2.133e-09	0.08634	2912	6	ebi-a-GCST90002056	CD8 on Effector Memory CD8+ T cell || id:ebi-a-GCST90002056	TRUE	reported	igd	2	TRUE
rs2571390	C	T	C	T	0.3643	-0.1207	0.8223	0.621787	FALSE	FALSE	FALSE	2KZpA1	6	29955777	1873	36370	0.038	0.001494	Myasthenia gravis	TRUE	reported	38243	textfile	29923554	6.15744e-22	0.03754	2912	6	ebi-a-GCST90002056	CD8 on Effector Memory CD8+ T cell || id:ebi-a-GCST90002056	TRUE	reported	igd	2	TRUE
rs3020726	G	A	G	A	-0.2979	-0.0239	0.1384	0.160735	FALSE	FALSE	FALSE	2KZpA1	2	86789383	1873	36370	0.0503	0.6348	Myasthenia gravis	TRUE	reported	38243	textfile	87016506	7.15319e-14	0.03961	2912	2	ebi-a-GCST90002056	CD8 on Effector Memory CD8+ T cell || id:ebi-a-GCST90002056	TRUE	reported	igd	2	TRUE
rs1723016	C	T	C	T	0.3265	0.0519	0.4579	0.396622	FALSE	FALSE	FALSE	2KZpA1	1	167463819	1873	36370	0.0372	0.1623	Myasthenia gravis	TRUE	reported	38243	textfile	167433056	1.56892e-31	0.02759	2649	1	ebi-a-GCST90001852	CD3 on CD39+ resting CD4 regulatory T cell || id:ebi-a-GCST90001852	TRUE	reported	igd	2	TRUE
rs1723018	G	A	G	A	0.4112	0.0541	0.4568	0.396425	FALSE	FALSE	FALSE	2KZpA1	1	167464183	1873	36370	0.0372	0.1454	Myasthenia gravis	TRUE	reported	38243	textfile	167433420	6.13479e-53	0.02631	2918	1	ebi-a-GCST90001859	CD3 on CD8+ T cell || id:ebi-a-GCST90001859	TRUE	reported	igd	2	TRUE
rs858545	C	A	C	A	-0.1746	-0.0425	0.5764	0.610517	FALSE	FALSE	FALSE	2KZpA1	1	167492154	1873	36370	0.0373	0.2545	Myasthenia gravis	TRUE	reported	38243	textfile	167461391	1.83101e-10	0.02729	2918	1	ebi-a-GCST90001859	CD3 on CD8+ T cell || id:ebi-a-GCST90001859	TRUE	reported	igd	2	TRUE
rs1723018	G	A	G	A	0.3496	0.0541	0.4569	0.396425	FALSE	FALSE	FALSE	2KZpA1	1	167464183	1873	36370	0.0372	0.1454	Myasthenia gravis	TRUE	reported	38243	textfile	167433420	7.81988e-39	0.02643	2914	1	ebi-a-GCST90001866	CD3 on CD39+ CD8+ T cell || id:ebi-a-GCST90001866	TRUE	reported	igd	2	TRUE
rs1723018	G	A	G	A	0.4384	0.0541	0.4556	0.396425	FALSE	FALSE	FALSE	2KZpA1	1	167464183	1873	36370	0.0372	0.1454	Myasthenia gravis	TRUE	reported	38243	textfile	167433420	1.01391e-61	0.02585	3060	1	ebi-a-GCST90001849	CD3 on HLA DR+ CD4+ T cell || id:ebi-a-GCST90001849	TRUE	reported	igd	2	TRUE
rs59738549	G	C	G	C	0.3869	0.0074	0.0505	0.0244097	FALSE	TRUE	FALSE	2KZpA1	10	114634467	1873	36370	0.1118	0.9469	Myasthenia gravis	TRUE	reported	38243	textfile	116394226	2.38402e-10	0.06088	3060	10	ebi-a-GCST90001849	CD3 on HLA DR+ CD4+ T cell || id:ebi-a-GCST90001849	TRUE	reported	igd	2	TRUE
rs1723018	G	A	G	A	0.3668	0.0541	0.4567	0.396425	FALSE	FALSE	FALSE	2KZpA1	1	167464183	1873	36370	0.0372	0.1454	Myasthenia gravis	TRUE	reported	38243	textfile	167433420	7.24937e-43	0.0263	2919	1	ebi-a-GCST90001863	CD3 on CD28+ CD45RA- CD8+ T cell || id:ebi-a-GCST90001863	TRUE	reported	igd	2	TRUE
rs2949670	T	A	T	A	0.2329	0.058	0.864	0.885195	FALSE	TRUE	FALSE	2KZpA1	1	167437276	1873	36370	0.0569	0.3087	Myasthenia gravis	TRUE	reported	38243	textfile	167406513	4.03497e-09	0.03947	2919	1	ebi-a-GCST90001863	CD3 on CD28+ CD45RA- CD8+ T cell || id:ebi-a-GCST90001863	TRUE	reported	igd	2	TRUE
rs62028293	C	T	C	T	0.2839	0.2815	0.0735	0.0139241	FALSE	FALSE	FALSE	2KZpA1	16	50230143	1873	36370	0.1381	0.04146	Myasthenia gravis	TRUE	reported	38243	textfile	50264054	3.92401e-08	0.05153	2919	16	ebi-a-GCST90001863	CD3 on CD28+ CD45RA- CD8+ T cell || id:ebi-a-GCST90001863	TRUE	reported	igd	2	TRUE
rs6684311	G	C	G	C	-0.2394	0.0011	0.1439	0.22897	FALSE	TRUE	FALSE	2KZpA1	1	166516654	1873	36370	0.0452	0.9813	Myasthenia gravis	TRUE	reported	38243	textfile	166485891	3.63999e-10	0.03806	2919	1	ebi-a-GCST90001863	CD3 on CD28+ CD45RA- CD8+ T cell || id:ebi-a-GCST90001863	TRUE	reported	igd	2	TRUE
rs858545	C	A	C	A	-0.1489	-0.0425	0.5766	0.610517	FALSE	FALSE	FALSE	2KZpA1	1	167492154	1873	36370	0.0373	0.2545	Myasthenia gravis	TRUE	reported	38243	textfile	167461391	4.22902e-08	0.02709	2919	1	ebi-a-GCST90001863	CD3 on CD28+ CD45RA- CD8+ T cell || id:ebi-a-GCST90001863	TRUE	reported	igd	2	TRUE
rs1723018	G	A	G	A	0.4235	0.0541	0.4562	0.396425	FALSE	FALSE	FALSE	2KZpA1	1	167464183	1873	36370	0.0372	0.1454	Myasthenia gravis	TRUE	reported	38243	textfile	167433420	9.83785e-58	0.02586	2910	1	ebi-a-GCST90001846	CD3 on Central Memory CD8+ T cell || id:ebi-a-GCST90001846	TRUE	reported	igd	2	TRUE
rs858545	C	A	C	A	-0.1676	-0.0425	0.5771	0.610517	FALSE	FALSE	FALSE	2KZpA1	1	167492154	1873	36370	0.0373	0.2545	Myasthenia gravis	TRUE	reported	38243	textfile	167461391	5.71294e-10	0.02695	2910	1	ebi-a-GCST90001846	CD3 on Central Memory CD8+ T cell || id:ebi-a-GCST90001846	TRUE	reported	igd	2	TRUE
rs1723018	G	A	G	A	0.2737	0.0541	0.4559	0.396425	FALSE	FALSE	FALSE	2KZpA1	1	167464183	1873	36370	0.0372	0.1454	Myasthenia gravis	TRUE	reported	38243	textfile	167433420	2.21208e-23	0.02723	2903	1	ebi-a-GCST90001844	CD3 on Terminally Differentiated CD4+ T cell || id:ebi-a-GCST90001844	TRUE	reported	igd	2	TRUE
rs17583875	A	G	A	G	0.9979	-0.2791	0.0029	0.0186047	FALSE	FALSE	FALSE	2KZpA1	1	197955640	1873	36370	0.1582	0.07761	Myasthenia gravis	TRUE	reported	38243	textfile	197924770	8.81901e-09	0.1731	3440	1	ebi-a-GCST90001689	CD28+ CD45RA+ CD8+ T cell %CD8+ T cell || id:ebi-a-GCST90001689	TRUE	reported	igd	2	TRUE
rs17583875	A	G	A	G	-1.502	-0.2791	0.0029	0.0186047	FALSE	FALSE	FALSE	2KZpA1	1	197955640	1873	36370	0.1582	0.07761	Myasthenia gravis	TRUE	reported	38243	textfile	197924770	1.56315e-11	0.2221	3427	1	ebi-a-GCST90001556	Effector Memory CD8+ T cell %T cell || id:ebi-a-GCST90001556	TRUE	reported	igd	2	TRUE
rs58905133	G	A	G	A	0.1775	0.0636	0.3528	0.388895	FALSE	FALSE	FALSE	2KZpA1	2	38660822	1873	36370	0.0376	0.09137	Myasthenia gravis	TRUE	reported	38243	textfile	38887964	1.18713e-11	0.02609	3427	2	ebi-a-GCST90001556	Effector Memory CD8+ T cell %T cell || id:ebi-a-GCST90001556	TRUE	reported	igd	2	TRUE
rs17583875	A	G	A	G	1.827	-0.2791	0.0029	0.0186047	FALSE	FALSE	FALSE	2KZpA1	1	197955640	1873	36370	0.1582	0.07761	Myasthenia gravis	TRUE	reported	38243	textfile	197924770	4.63981e-16	0.2239	3437	1	ebi-a-GCST90001500	Activated & resting CD4 regulatory T cell %CD4+ T cell || id:ebi-a-GCST90001500	TRUE	reported	igd	2	TRUE
rs408686	A	C	A	C	-0.2228	-0.1729	0.8142	0.910833	FALSE	FALSE	FALSE	2KZpA1	2	38950179	1873	36370	0.0597	0.003784	Myasthenia gravis	TRUE	reported	38243	textfile	39177320	5.06058e-12	0.03216	3437	2	ebi-a-GCST90001500	Activated & resting CD4 regulatory T cell %CD4+ T cell || id:ebi-a-GCST90001500	TRUE	reported	igd	2	TRUE
rs17664049	T	C	T	C	-0.6608	0.1511	0.013	0.022174	FALSE	FALSE	FALSE	2KZpA1	18	51159075	1873	36370	0.1209	0.2113	Myasthenia gravis	TRUE	reported	38243	textfile	48685445	3.96296e-08	0.12	2912	18	ebi-a-GCST90001839	CD3 on Effector Memory CD8+ T cell || id:ebi-a-GCST90001839	TRUE	reported	igd	2	TRUE
rs2480679	G	A	G	A	0.2289	0.0603	0.8652	0.885038	FALSE	FALSE	FALSE	2KZpA1	1	167438280	1873	36370	0.057	0.2901	Myasthenia gravis	TRUE	reported	38243	textfile	167407517	2.07501e-08	0.04072	2912	1	ebi-a-GCST90001839	CD3 on Effector Memory CD8+ T cell || id:ebi-a-GCST90001839	TRUE	reported	igd	2	TRUE
rs2988279	A	G	A	G	0.3371	0.0344	0.4845	0.412938	FALSE	FALSE	FALSE	2KZpA1	1	167450602	1873	36370	0.0369	0.3512	Myasthenia gravis	TRUE	reported	38243	textfile	167419839	8.19785e-35	0.02703	2912	1	ebi-a-GCST90001839	CD3 on Effector Memory CD8+ T cell || id:ebi-a-GCST90001839	TRUE	reported	igd	2	TRUE
rs1773542	C	T	C	T	0.2805	0.0519	0.4552	0.396595	FALSE	FALSE	FALSE	2KZpA1	1	167463712	1873	36370	0.0372	0.1622	Myasthenia gravis	TRUE	reported	38243	textfile	167432949	6.51929e-26	0.0264	3060	1	ebi-a-GCST90001850	CD3 on HLA DR+ CD8+ T cell || id:ebi-a-GCST90001850	TRUE	reported	igd	2	TRUE
rs181516190	A	T	A	T	0.4995	0.0574	0.0223	0.0119107	FALSE	TRUE	FALSE	2KZpA1	7	35225119	1873	36370	0.1561	0.7133	Myasthenia gravis	TRUE	reported	38243	textfile	35264731	8.29908e-09	0.08646	3435	7	ebi-a-GCST90001933	CD25 on CD45RA- CD4 not regulatory T cell || id:ebi-a-GCST90001933	TRUE	reported	igd	2	TRUE
rs61839660	T	C	T	C	0.6113	-0.1311	0.0544	0.0912455	FALSE	FALSE	FALSE	2KZpA1	10	6052734	1873	36370	0.066	0.04694	Myasthenia gravis	TRUE	reported	38243	textfile	6094697	6.69576e-28	0.05534	3435	10	ebi-a-GCST90001933	CD25 on CD45RA- CD4 not regulatory T cell || id:ebi-a-GCST90001933	TRUE	reported	igd	2	TRUE
rs1886730	C	T	C	T	0.2857	-0.1164	0.5778	0.491672	FALSE	FALSE	FALSE	2KZpA1	1	2557169	1873	36370	0.0369	0.001602	Myasthenia gravis	TRUE	reported	38243	textfile	2488608	1.90722e-13	0.03841	1247	1	ebi-a-GCST90001876	HVEM on Central Memory CD4+ T cell || id:ebi-a-GCST90001876	TRUE	reported	igd	2	TRUE
rs1886730	C	T	C	T	0.2864	-0.1164	0.5778	0.491672	FALSE	FALSE	FALSE	2KZpA1	1	2557169	1873	36370	0.0369	0.001602	Myasthenia gravis	TRUE	reported	38243	textfile	2488608	7.00164e-13	0.03948	1247	1	ebi-a-GCST90001871	HVEM on T cell || id:ebi-a-GCST90001871	TRUE	reported	igd	2	TRUE
rs1886730	C	T	C	T	0.3092	-0.1164	0.5778	0.491672	FALSE	FALSE	FALSE	2KZpA1	1	2557169	1873	36370	0.0369	0.001602	Myasthenia gravis	TRUE	reported	38243	textfile	2488608	2.10378e-15	0.03847	1247	1	ebi-a-GCST90001882	HVEM on Central Memory CD8+ T cell || id:ebi-a-GCST90001882	TRUE	reported	igd	2	TRUE
rs1886730	C	T	C	T	0.2928	-0.1164	0.5778	0.491672	FALSE	FALSE	FALSE	2KZpA1	1	2557169	1873	36370	0.0369	0.001602	Myasthenia gravis	TRUE	reported	38243	textfile	2488608	5.64287e-14	0.0385	1247	1	ebi-a-GCST90001875	HVEM on CD4+ T cell || id:ebi-a-GCST90001875	TRUE	reported	igd	2	TRUE
rs1886730	C	T	C	T	0.2857	-0.1164	0.5778	0.491672	FALSE	FALSE	FALSE	2KZpA1	1	2557169	1873	36370	0.0369	0.001602	Myasthenia gravis	TRUE	reported	38243	textfile	2488608	8.55264e-13	0.03952	1247	1	ebi-a-GCST90001873	HVEM on Effector Memory CD8+ T cell || id:ebi-a-GCST90001873	TRUE	reported	igd	2	TRUE
rs1886730	C	T	C	T	0.3004	-0.1164	0.5778	0.491672	FALSE	FALSE	FALSE	2KZpA1	1	2557169	1873	36370	0.0369	0.001602	Myasthenia gravis	TRUE	reported	38243	textfile	2488608	2.1722e-14	0.03886	1247	1	ebi-a-GCST90001880	HVEM on CD45RA- CD4+ T cell || id:ebi-a-GCST90001880	TRUE	reported	igd	2	TRUE
rs191753228	T	C	T	C	1.583	-0.1832	0.0043	0.0210888	FALSE	FALSE	FALSE	2KZpA1	1	196352038	1873	36370	0.1434	0.2015	Myasthenia gravis	TRUE	reported	38243	textfile	196321168	8.93305e-11	0.2431	2650	1	ebi-a-GCST90002103	CD45RA on CD39+ resting CD4 regulatory T cell || id:ebi-a-GCST90002103	TRUE	reported	igd	2	TRUE
rs1973872	G	T	G	T	0.3661	-0.0487	0.601	0.725911	FALSE	FALSE	FALSE	2KZpA1	2	203766293	1873	36370	0.0401	0.2255	Myasthenia gravis	TRUE	reported	38243	textfile	204631016	3.15065e-38	0.02791	2920	2	ebi-a-GCST90001898	CD28 on CD4+ T cell || id:ebi-a-GCST90001898	TRUE	reported	igd	2	TRUE
rs72928038	A	G	A	G	0.233	0.1372	0.199	0.163533	FALSE	FALSE	FALSE	2KZpA1	6	90267049	1873	36370	0.0491	0.00518	Myasthenia gravis	TRUE	reported	38243	textfile	90976768	9.00326e-12	0.03402	2920	6	ebi-a-GCST90001898	CD28 on CD4+ T cell || id:ebi-a-GCST90001898	TRUE	reported	igd	2	TRUE
rs1973872	G	T	G	T	0.3858	-0.0487	0.601	0.725911	FALSE	FALSE	FALSE	2KZpA1	2	203766293	1873	36370	0.0401	0.2255	Myasthenia gravis	TRUE	reported	38243	textfile	204631016	2.24388e-42	0.02783	2920	2	ebi-a-GCST90001894	CD28 on CD28+ CD4+ T cell || id:ebi-a-GCST90001894	TRUE	reported	igd	2	TRUE
rs72928038	A	G	A	G	0.2512	0.1372	0.199	0.163533	FALSE	FALSE	FALSE	2KZpA1	6	90267049	1873	36370	0.0491	0.00518	Myasthenia gravis	TRUE	reported	38243	textfile	90976768	1.83992e-13	0.03397	2920	6	ebi-a-GCST90001894	CD28 on CD28+ CD4+ T cell || id:ebi-a-GCST90001894	TRUE	reported	igd	2	TRUE
rs2003830	G	C	G	C	-0.2093	-0.0223	0.2048	0.422692	FALSE	TRUE	TRUE	2KZpA1	16	380469	1873	36370	0.0375	0.5513	Myasthenia gravis	TRUE	reported	38243	textfile	430469	4.44795e-10	0.03343	2910	16	ebi-a-GCST90001842	CD3 on Naive CD4+ T cell || id:ebi-a-GCST90001842	TRUE	reported	igd	2	FALSE
rs2949661	T	C	T	C	0.6864	0.0432	0.446	0.387901	FALSE	FALSE	FALSE	2KZpA1	1	167455687	1873	36370	0.0372	0.2455	Myasthenia gravis	TRUE	reported	38243	textfile	167424924	5.66239e-154	0.02442	2910	1	ebi-a-GCST90001842	CD3 on Naive CD4+ T cell || id:ebi-a-GCST90001842	TRUE	reported	igd	2	TRUE
rs4657649	C	T	C	T	0.5489	0.1289	0.051	0.0873101	FALSE	FALSE	FALSE	2KZpA1	1	167203903	1873	36370	0.0681	0.05842	Myasthenia gravis	TRUE	reported	38243	textfile	167173140	3.33734e-19	0.06086	2910	1	ebi-a-GCST90001842	CD3 on Naive CD4+ T cell || id:ebi-a-GCST90001842	TRUE	reported	igd	2	TRUE
rs2092305	G	A	G	A	-0.182	-0.022	0.265	0.122754	FALSE	FALSE	FALSE	2KZpA1	6	33132412	1873	36370	0.059	0.7086	Myasthenia gravis	TRUE	reported	38243	textfile	33100189	1.00201e-08	0.03168	3060	6	ebi-a-GCST90001920	CD45 on HLA DR+ CD4+ T cell || id:ebi-a-GCST90001920	TRUE	reported	igd	2	TRUE
rs72770017	A	G	A	G	-0.1919	-0.0122	0.7709	0.734291	FALSE	FALSE	FALSE	2KZpA1	16	10879755	1873	36370	0.0408	0.7648	Myasthenia gravis	TRUE	reported	38243	textfile	10973612	6.18102e-10	0.03092	3060	16	ebi-a-GCST90001920	CD45 on HLA DR+ CD4+ T cell || id:ebi-a-GCST90001920	TRUE	reported	igd	2	TRUE
rs2182176	A	G	A	G	0.2882	-0.1254	0.5882	0.467707	FALSE	FALSE	FALSE	2KZpA1	1	2567815	1873	36370	0.0369	0.0006881	Myasthenia gravis	TRUE	reported	38243	textfile	2499254	3.85567e-13	0.03927	1247	1	ebi-a-GCST90001878	HVEM on Effector Memory CD4+ T cell || id:ebi-a-GCST90001878	TRUE	reported	igd	2	TRUE
rs2227313	C	T	C	T	0.2382	-0.1262	0.5747	0.482768	FALSE	FALSE	FALSE	2KZpA1	1	2556327	1873	36370	0.0369	0.0006288	Myasthenia gravis	TRUE	reported	38243	textfile	2487766	2.74e-09	0.03976	1245	1	ebi-a-GCST90001879	HVEM on Terminally Differentiated CD4+ T cell || id:ebi-a-GCST90001879	TRUE	reported	igd	2	TRUE
rs2227313	C	T	C	T	0.2584	-0.1262	0.5754	0.482768	FALSE	FALSE	FALSE	2KZpA1	1	2556327	1873	36370	0.0369	0.0006288	Myasthenia gravis	TRUE	reported	38243	textfile	2487766	4.89892e-11	0.03896	1247	1	ebi-a-GCST90001881	HVEM on CD8+ T cell || id:ebi-a-GCST90001881	TRUE	reported	igd	2	TRUE
rs2228015	C	T	C	T	0.683	0.0173	0.0407	0.039066	FALSE	FALSE	FALSE	2KZpA1	17	40558934	1873	36370	0.0914	0.8497	Myasthenia gravis	TRUE	reported	38243	textfile	38715186	3.72392e-23	0.06832	2910	17	ebi-a-GCST90001907	CCR7 on naive CD4+ T cell || id:ebi-a-GCST90001907	TRUE	reported	igd	2	TRUE
rs61968809	A	G	A	G	0.2565	0.0332	0.0979	0.0748111	FALSE	FALSE	FALSE	2KZpA1	13	105746958	1873	36370	0.0698	0.6339	Myasthenia gravis	TRUE	reported	38243	textfile	106399307	4.35702e-08	0.04671	2910	13	ebi-a-GCST90001907	CCR7 on naive CD4+ T cell || id:ebi-a-GCST90001907	TRUE	reported	igd	2	TRUE
rs75983909	T	C	T	C	0.5993	-0.0039	0.017	0.0250634	FALSE	FALSE	FALSE	2KZpA1	17	40567673	1873	36370	0.1246	0.9748	Myasthenia gravis	TRUE	reported	38243	textfile	38723925	2.09498e-08	0.1066	2910	17	ebi-a-GCST90001907	CCR7 on naive CD4+ T cell || id:ebi-a-GCST90001907	TRUE	reported	igd	2	TRUE
rs2228015	C	T	C	T	0.3833	0.0173	0.0407	0.039066	FALSE	FALSE	FALSE	2KZpA1	17	40558934	1873	36370	0.0914	0.8497	Myasthenia gravis	TRUE	reported	38243	textfile	38715186	2.61e-08	0.06868	2910	17	ebi-a-GCST90001908	CCR7 on naive CD8+ T cell || id:ebi-a-GCST90001908	TRUE	reported	igd	2	TRUE
rs2234161	T	C	T	C	0.2305	-0.1271	0.593	0.482271	FALSE	FALSE	FALSE	2KZpA1	1	2559766	1873	36370	0.0369	0.000565	Myasthenia gravis	TRUE	reported	38243	textfile	2491205	4.24502e-09	0.03896	1247	1	ebi-a-GCST90001872	HVEM on naive CD8+ T cell || id:ebi-a-GCST90001872	TRUE	reported	igd	2	TRUE
rs2844594	A	G	A	G	-0.276	-0.1648	0.3841	0.18525	FALSE	FALSE	FALSE	2KZpA1	6	31290616	1873	36370	0.0515	0.001379	Myasthenia gravis	TRUE	reported	38243	textfile	31258393	2.44202e-10	0.04325	1247	6	ebi-a-GCST90001872	HVEM on naive CD8+ T cell || id:ebi-a-GCST90001872	TRUE	reported	igd	2	TRUE
rs2234161	T	C	T	C	0.2484	-0.1271	0.593	0.482271	FALSE	FALSE	FALSE	2KZpA1	1	2559766	1873	36370	0.0369	0.000565	Myasthenia gravis	TRUE	reported	38243	textfile	2491205	1.01899e-10	0.03809	1247	1	ebi-a-GCST90001877	HVEM on naive CD4+ T cell || id:ebi-a-GCST90001877	TRUE	reported	igd	2	TRUE
rs2523614	C	T	C	T	-0.1522	-0.0691	0.2642	0.314881	FALSE	FALSE	FALSE	2KZpA1	6	31352877	1873	36370	0.039	0.07681	Myasthenia gravis	TRUE	reported	38243	textfile	31320654	6.09902e-09	0.02611	3427	6	ebi-a-GCST90001568	Naive CD4-CD8- T cell %T cell || id:ebi-a-GCST90001568	TRUE	reported	igd	2	TRUE
rs2523887	G	A	G	A	0.1639	-0.0538	0.5359	0.28783	FALSE	FALSE	FALSE	2KZpA1	6	31072948	1873	36370	0.04	0.1784	Myasthenia gravis	TRUE	reported	38243	textfile	31040725	1.629e-08	0.02894	2911	6	ebi-a-GCST90002057	CD8 on Terminally Differentiated CD8+ T cell || id:ebi-a-GCST90002057	TRUE	reported	igd	2	TRUE
rs2571390	C	T	C	T	0.3571	-0.1207	0.8222	0.621787	FALSE	FALSE	FALSE	2KZpA1	6	29955777	1873	36370	0.038	0.001494	Myasthenia gravis	TRUE	reported	38243	textfile	29923554	8.13392e-22	0.0369	2911	6	ebi-a-GCST90002057	CD8 on Terminally Differentiated CD8+ T cell || id:ebi-a-GCST90002057	TRUE	reported	igd	2	TRUE
rs2857229	G	A	G	A	0.2919	-0.0123	0.2578	0.325615	FALSE	FALSE	FALSE	2KZpA1	12	6791450	1873	36370	0.039	0.7528	Myasthenia gravis	TRUE	reported	38243	textfile	6900616	4.29339e-26	0.02741	3668	12	ebi-a-GCST90001608	CD4+CD8+ T cell %leukocyte || id:ebi-a-GCST90001608	TRUE	reported	igd	2	TRUE
rs2949661	T	C	T	C	0.5477	0.0432	0.4466	0.387901	FALSE	FALSE	FALSE	2KZpA1	1	167455687	1873	36370	0.0372	0.2455	Myasthenia gravis	TRUE	reported	38243	textfile	167424924	3.54405e-94	0.02564	2919	1	ebi-a-GCST90001856	CD3 on CD39+ secreting CD4 regulatory T cell || id:ebi-a-GCST90001856	TRUE	reported	igd	2	TRUE
rs76540213	T	C	T	C	0.5264	-0.107	0.0214	0.01144	FALSE	FALSE	FALSE	2KZpA1	1	166066106	1873	36370	0.1856	0.5643	Myasthenia gravis	TRUE	reported	38243	textfile	166035343	4.78795e-08	0.09617	2919	1	ebi-a-GCST90001856	CD3 on CD39+ secreting CD4 regulatory T cell || id:ebi-a-GCST90001856	TRUE	reported	igd	2	TRUE
rs2949661	T	C	T	C	0.521	0.0432	0.4462	0.387901	FALSE	FALSE	FALSE	2KZpA1	1	167455687	1873	36370	0.0372	0.2455	Myasthenia gravis	TRUE	reported	38243	textfile	167424924	1.04809e-84	0.02584	2911	1	ebi-a-GCST90001845	CD3 on CD45RA- CD4+ T cell || id:ebi-a-GCST90001845	TRUE	reported	igd	2	TRUE
rs4657649	C	T	C	T	0.4147	0.1289	0.051	0.0873101	FALSE	FALSE	FALSE	2KZpA1	1	167203903	1873	36370	0.0681	0.05842	Myasthenia gravis	TRUE	reported	38243	textfile	167173140	2.0488e-11	0.06162	2911	1	ebi-a-GCST90001845	CD3 on CD45RA- CD4+ T cell || id:ebi-a-GCST90001845	TRUE	reported	igd	2	TRUE
rs2949661	T	C	T	C	0.567	0.0432	0.4463	0.387901	FALSE	FALSE	FALSE	2KZpA1	1	167455687	1873	36370	0.0372	0.2455	Myasthenia gravis	TRUE	reported	38243	textfile	167424924	3.45064e-99	0.0258	2912	1	ebi-a-GCST90001841	CD3 on Central Memory CD4+ T cell || id:ebi-a-GCST90001841	TRUE	reported	igd	2	TRUE
rs4657649	C	T	C	T	0.4895	0.1289	0.0512	0.0873101	FALSE	FALSE	FALSE	2KZpA1	1	167203903	1873	36370	0.0681	0.05842	Myasthenia gravis	TRUE	reported	38243	textfile	167173140	3.55713e-15	0.06186	2912	1	ebi-a-GCST90001841	CD3 on Central Memory CD4+ T cell || id:ebi-a-GCST90001841	TRUE	reported	igd	2	TRUE
rs2949669	T	C	T	C	0.2073	0.0333	0.472	0.392542	FALSE	FALSE	FALSE	2KZpA1	1	167448647	1873	36370	0.0372	0.3708	Myasthenia gravis	TRUE	reported	38243	textfile	167417884	2.48886e-14	0.02706	2911	1	ebi-a-GCST90001840	CD3 on Terminally Differentiated CD8+ T cell || id:ebi-a-GCST90001840	TRUE	reported	igd	2	TRUE
rs4689428	G	C	G	C	-0.1861	0.0217	0.2056	0.29795	FALSE	TRUE	FALSE	2KZpA1	4	6386464	1873	36370	0.0401	0.589	Myasthenia gravis	TRUE	reported	38243	textfile	6388191	3.63597e-08	0.03369	2911	4	ebi-a-GCST90001840	CD3 on Terminally Differentiated CD8+ T cell || id:ebi-a-GCST90001840	TRUE	reported	igd	2	TRUE
rs2988277	T	C	T	C	0.4749	0.0406	0.4462	0.384489	FALSE	FALSE	FALSE	2KZpA1	1	167462115	1873	36370	0.0374	0.2773	Myasthenia gravis	TRUE	reported	38243	textfile	167431352	1.6099e-71	0.02583	2919	1	ebi-a-GCST90001861	CD3 on CD28+ CD4+ T cell || id:ebi-a-GCST90001861	TRUE	reported	igd	2	TRUE
rs4657649	C	T	C	T	0.4331	0.1289	0.0512	0.0873101	FALSE	FALSE	FALSE	2KZpA1	1	167203903	1873	36370	0.0681	0.05842	Myasthenia gravis	TRUE	reported	38243	textfile	167173140	1.11609e-12	0.0606	2919	1	ebi-a-GCST90001861	CD3 on CD28+ CD4+ T cell || id:ebi-a-GCST90001861	TRUE	reported	igd	2	TRUE
rs2988279	A	G	A	G	0.2396	0.0344	0.4849	0.412938	FALSE	FALSE	FALSE	2KZpA1	1	167450602	1873	36370	0.0369	0.3512	Myasthenia gravis	TRUE	reported	38243	textfile	167419839	1.75388e-18	0.02713	2919	1	ebi-a-GCST90001865	CD3 on CD28- CD8+ T cell || id:ebi-a-GCST90001865	TRUE	reported	igd	2	TRUE
rs4689428	G	C	G	C	-0.186	0.0217	0.2052	0.29795	FALSE	TRUE	FALSE	2KZpA1	4	6386464	1873	36370	0.0401	0.589	Myasthenia gravis	TRUE	reported	38243	textfile	6388191	4.21396e-08	0.03384	2919	4	ebi-a-GCST90001865	CD3 on CD28- CD8+ T cell || id:ebi-a-GCST90001865	TRUE	reported	igd	2	TRUE
rs2995091	C	T	C	T	0.4822	0.039	0.4457	0.383953	FALSE	FALSE	FALSE	2KZpA1	1	167465040	1873	36370	0.0374	0.2969	Myasthenia gravis	TRUE	reported	38243	textfile	167434277	4.57088e-71	0.02632	2912	1	ebi-a-GCST90001843	CD3 on Effector Memory CD4+ T cell || id:ebi-a-GCST90001843	TRUE	reported	igd	2	TRUE
rs6684311	G	C	G	C	-0.2348	0.0011	0.1441	0.22897	FALSE	TRUE	FALSE	2KZpA1	1	166516654	1873	36370	0.0452	0.9813	Myasthenia gravis	TRUE	reported	38243	textfile	166485891	2.09199e-09	0.03907	2912	1	ebi-a-GCST90001843	CD3 on Effector Memory CD4+ T cell || id:ebi-a-GCST90001843	TRUE	reported	igd	2	TRUE
rs3020726	G	A	G	A	-0.5196	-0.0239	0.1412	0.160735	FALSE	FALSE	FALSE	2KZpA1	2	86789383	1873	36370	0.0503	0.6348	Myasthenia gravis	TRUE	reported	38243	textfile	87016506	6.08836e-43	0.03725	3113	2	ebi-a-GCST90002058	CD8 on CD8+ T cell || id:ebi-a-GCST90002058	TRUE	reported	igd	2	TRUE
rs3020726	G	A	G	A	-0.3008	-0.0239	0.1412	0.160735	FALSE	FALSE	FALSE	2KZpA1	2	86789383	1873	36370	0.0503	0.6348	Myasthenia gravis	TRUE	reported	38243	textfile	87016506	3.53021e-15	0.03802	3060	2	ebi-a-GCST90002060	CD8 on HLA DR+ CD8+ T cell || id:ebi-a-GCST90002060	TRUE	reported	igd	2	TRUE
rs3087456	A	G	A	G	-0.4525	-0.0037	0.7662	0.73233	FALSE	FALSE	FALSE	2KZpA1	16	10877045	1873	36370	0.0407	0.9282	Myasthenia gravis	TRUE	reported	38243	textfile	10970902	9.22784e-61	0.027	3595	16	ebi-a-GCST90001629	HLA DR+ CD8+ T cell %lymphocyte || id:ebi-a-GCST90001629	TRUE	reported	igd	2	TRUE
rs72779785	G	A	G	A	-0.1929	-0.0268	0.1634	0.0489501	FALSE	FALSE	FALSE	2KZpA1	16	10475182	1873	36370	0.0876	0.7595	Myasthenia gravis	TRUE	reported	38243	textfile	10569039	2.311e-09	0.03221	3595	16	ebi-a-GCST90001629	HLA DR+ CD8+ T cell %lymphocyte || id:ebi-a-GCST90001629	TRUE	reported	igd	2	TRUE
rs3087456	A	G	A	G	-0.4526	-0.0037	0.7662	0.73233	FALSE	FALSE	FALSE	2KZpA1	16	10877045	1873	36370	0.0407	0.9282	Myasthenia gravis	TRUE	reported	38243	textfile	10970902	1.46893e-62	0.02659	3595	16	ebi-a-GCST90001628	HLA DR+ CD8+ T cell %T cell || id:ebi-a-GCST90001628	TRUE	reported	igd	2	TRUE
rs72779785	G	A	G	A	-0.1852	-0.0268	0.1634	0.0489501	FALSE	FALSE	FALSE	2KZpA1	16	10475182	1873	36370	0.0876	0.7595	Myasthenia gravis	TRUE	reported	38243	textfile	10569039	5.96403e-09	0.03176	3595	16	ebi-a-GCST90001628	HLA DR+ CD8+ T cell %T cell || id:ebi-a-GCST90001628	TRUE	reported	igd	2	TRUE
rs3087456	A	G	A	G	-0.4689	-0.0037	0.7661	0.73233	FALSE	FALSE	FALSE	2KZpA1	16	10877045	1873	36370	0.0407	0.9282	Myasthenia gravis	TRUE	reported	38243	textfile	10970902	7.09088e-69	0.02616	3596	16	ebi-a-GCST90001620	HLA DR+ T cell%lymphocyte || id:ebi-a-GCST90001620	TRUE	reported	igd	2	TRUE
rs55724950	A	G	A	G	-0.2598	-0.1572	0.0654	0.0227231	FALSE	FALSE	FALSE	2KZpA1	16	10899855	1873	36370	0.1408	0.2644	Myasthenia gravis	TRUE	reported	38243	textfile	10993712	3.046e-08	0.0468	3596	16	ebi-a-GCST90001620	HLA DR+ T cell%lymphocyte || id:ebi-a-GCST90001620	TRUE	reported	igd	2	TRUE
rs62029480	T	C	T	C	0.4397	0.1135	0.0236	0.0260178	FALSE	FALSE	FALSE	2KZpA1	16	10558136	1873	36370	0.124	0.36	Myasthenia gravis	TRUE	reported	38243	textfile	10651993	1.096e-08	0.07676	3596	16	ebi-a-GCST90001620	HLA DR+ T cell%lymphocyte || id:ebi-a-GCST90001620	TRUE	reported	igd	2	TRUE
rs7032773	T	C	T	C	-0.1552	-0.0502	0.4182	0.439584	FALSE	FALSE	FALSE	2KZpA1	9	114883282	1873	36370	0.0369	0.1732	Myasthenia gravis	TRUE	reported	38243	textfile	117645562	5.14505e-10	0.0249	3596	9	ebi-a-GCST90001620	HLA DR+ T cell%lymphocyte || id:ebi-a-GCST90001620	TRUE	reported	igd	2	TRUE
rs3087456	A	G	A	G	-0.3114	-0.0037	0.7662	0.73233	FALSE	FALSE	FALSE	2KZpA1	16	10877045	1873	36370	0.0407	0.9282	Myasthenia gravis	TRUE	reported	38243	textfile	10970902	1.34307e-33	0.02551	3595	16	ebi-a-GCST90001626	HLA DR+ CD4+ T cell %lymphocyte || id:ebi-a-GCST90001626	TRUE	reported	igd	2	TRUE
rs7032773	T	C	T	C	-0.1334	-0.0502	0.4182	0.439584	FALSE	FALSE	FALSE	2KZpA1	9	114883282	1873	36370	0.0369	0.1732	Myasthenia gravis	TRUE	reported	38243	textfile	117645562	1.392e-08	0.02345	3595	9	ebi-a-GCST90001626	HLA DR+ CD4+ T cell %lymphocyte || id:ebi-a-GCST90001626	TRUE	reported	igd	2	TRUE
rs3116493	T	G	T	G	0.1976	-0.0011	0.5635	0.736239	FALSE	FALSE	FALSE	2KZpA1	2	203724558	1873	36370	0.0413	0.9797	Myasthenia gravis	TRUE	reported	38243	textfile	204589281	7.57007e-13	0.02744	2914	2	ebi-a-GCST90001897	CD28 on CD39+ CD8+ T cell || id:ebi-a-GCST90001897	TRUE	reported	igd	2	TRUE
rs75380201	T	C	T	C	-1.668	-0.0703	0.0022	0.0556572	FALSE	FALSE	FALSE	2KZpA1	18	42198346	1873	36370	0.0867	0.4172	Myasthenia gravis	TRUE	reported	38243	textfile	39778311	2.96401e-09	0.2802	2914	18	ebi-a-GCST90001897	CD28 on CD39+ CD8+ T cell || id:ebi-a-GCST90001897	TRUE	reported	igd	2	TRUE
rs3116493	T	G	T	G	0.303	-0.0011	0.5639	0.736239	FALSE	FALSE	FALSE	2KZpA1	2	203724558	1873	36370	0.0413	0.9797	Myasthenia gravis	TRUE	reported	38243	textfile	204589281	8.43529e-30	0.02642	2920	2	ebi-a-GCST90001886	CD28 on CD39+ activated CD4 regulatory T cell || id:ebi-a-GCST90001886	TRUE	reported	igd	2	TRUE
rs77594357	A	T	A	T	-0.1636	0.0673	0.2743	0.205371	FALSE	TRUE	FALSE	2KZpA1	2	203463751	1873	36370	0.0447	0.1323	Myasthenia gravis	TRUE	reported	38243	textfile	204328474	3.97704e-08	0.02972	2920	2	ebi-a-GCST90001886	CD28 on CD39+ activated CD4 regulatory T cell || id:ebi-a-GCST90001886	TRUE	reported	igd	2	TRUE
rs34460712	A	G	A	G	0.1995	0.1042	0.1712	0.0823288	FALSE	FALSE	FALSE	2KZpA1	2	38708094	1873	36370	0.0618	0.09146	Myasthenia gravis	TRUE	reported	38243	textfile	38935236	3.17001e-08	0.03596	2920	2	ebi-a-GCST90001887	CD28 on secreting CD4 regulatory T cell || id:ebi-a-GCST90001887	TRUE	reported	igd	2	TRUE
rs3757247	T	C	T	C	0.1526	0.0216	0.5264	0.462686	FALSE	FALSE	FALSE	2KZpA1	6	90247744	1873	36370	0.0362	0.5505	Myasthenia gravis	TRUE	reported	38243	textfile	90957463	2.33798e-08	0.02725	2920	6	ebi-a-GCST90001887	CD28 on secreting CD4 regulatory T cell || id:ebi-a-GCST90001887	TRUE	reported	igd	2	TRUE
rs62183989	T	C	T	C	-0.4161	0.0455	0.1983	0.183589	FALSE	FALSE	FALSE	2KZpA1	2	203744679	1873	36370	0.0466	0.3294	Myasthenia gravis	TRUE	reported	38243	textfile	204609402	3.30674e-34	0.03368	2920	2	ebi-a-GCST90001887	CD28 on secreting CD4 regulatory T cell || id:ebi-a-GCST90001887	TRUE	reported	igd	2	TRUE
rs34546581	A	G	A	G	0.1659	0.0141	0.1927	0.250124	FALSE	FALSE	FALSE	2KZpA1	2	86794536	1873	36370	0.0421	0.7382	Myasthenia gravis	TRUE	reported	38243	textfile	87021659	8.92401e-09	0.02878	3440	2	ebi-a-GCST90001655	CD28+ CD4-CD8- T cell %T cell || id:ebi-a-GCST90001655	TRUE	reported	igd	2	TRUE
rs35290870	C	G	C	G	-0.3848	0.0146	0.1948	0.250072	FALSE	TRUE	FALSE	2KZpA1	2	86795980	1873	36370	0.042	0.7286	Myasthenia gravis	TRUE	reported	38243	textfile	87023103	4.76212e-36	0.03036	3668	2	ebi-a-GCST90001611	CD4+ CD8dim T cell %leukocyte || id:ebi-a-GCST90001611	TRUE	reported	igd	2	TRUE
rs4959028	G	A	G	A	0.2689	0.2043	0.2297	0.0649661	FALSE	FALSE	FALSE	2KZpA1	6	32415361	1873	36370	0.0646	0.001574	Myasthenia gravis	TRUE	reported	38243	textfile	32383138	2.72772e-16	0.0327	3668	6	ebi-a-GCST90001611	CD4+ CD8dim T cell %leukocyte || id:ebi-a-GCST90001611	TRUE	reported	igd	2	TRUE
rs35290870	C	G	C	G	-0.3858	0.0146	0.1948	0.250072	FALSE	TRUE	FALSE	2KZpA1	2	86795980	1873	36370	0.042	0.7286	Myasthenia gravis	TRUE	reported	38243	textfile	87023103	1.7049e-36	0.03024	3668	2	ebi-a-GCST90001610	CD4+ CD8dim T cell %lymphocyte || id:ebi-a-GCST90001610	TRUE	reported	igd	2	TRUE
rs4959028	G	A	G	A	0.2877	0.2043	0.2297	0.0649661	FALSE	FALSE	FALSE	2KZpA1	6	32415361	1873	36370	0.0646	0.001574	Myasthenia gravis	TRUE	reported	38243	textfile	32383138	1.40702e-18	0.03253	3668	6	ebi-a-GCST90001610	CD4+ CD8dim T cell %lymphocyte || id:ebi-a-GCST90001610	TRUE	reported	igd	2	TRUE
rs35626322	T	A	T	A	-0.4834	-0.0075	0.1943	0.257276	FALSE	TRUE	FALSE	2KZpA1	2	86803298	1873	36370	0.0417	0.8577	Myasthenia gravis	TRUE	reported	38243	textfile	87030421	3.18127e-46	0.03327	2910	2	ebi-a-GCST90002055	CD8 on naive CD8+ T cell || id:ebi-a-GCST90002055	TRUE	reported	igd	2	TRUE
rs4371876	A	G	A	G	0.1831	0.09	0.4923	0.38292	FALSE	FALSE	FALSE	2KZpA1	6	31099773	1873	36370	0.0375	0.0165	Myasthenia gravis	TRUE	reported	38243	textfile	31067550	1.98802e-10	0.02869	3060	6	ebi-a-GCST90001959	CD4 on HLA DR+ CD4+ T cell || id:ebi-a-GCST90001959	TRUE	reported	igd	2	TRUE
rs4796089	C	T	C	T	-0.2283	0.0428	0.1343	0.0894543	FALSE	FALSE	FALSE	2KZpA1	17	35487739	1873	36370	0.0614	0.4856	Myasthenia gravis	TRUE	reported	38243	textfile	33814758	4.32195e-10	0.03646	3440	17	ebi-a-GCST90001662	CD28- CD8dim T cell %CD8dim T cell || id:ebi-a-GCST90001662	TRUE	reported	igd	2	TRUE
rs4796089	C	T	C	T	-0.2034	0.0428	0.1343	0.0894543	FALSE	FALSE	FALSE	2KZpA1	17	35487739	1873	36370	0.0614	0.4856	Myasthenia gravis	TRUE	reported	38243	textfile	33814758	1.35301e-09	0.03346	3440	17	ebi-a-GCST90001686	CD28- CD8+ T cell %CD8+ T cell || id:ebi-a-GCST90001686	TRUE	reported	igd	2	TRUE
rs6904669	G	A	G	A	-0.1458	-0.1023	0.6414	0.430745	FALSE	FALSE	FALSE	2KZpA1	6	31225019	1873	36370	0.0375	0.006424	Myasthenia gravis	TRUE	reported	38243	textfile	31192796	3.33903e-08	0.02634	3440	6	ebi-a-GCST90001686	CD28- CD8+ T cell %CD8+ T cell || id:ebi-a-GCST90001686	TRUE	reported	igd	2	TRUE
rs7728865	A	G	A	G	-0.2169	-0.0376	0.1019	0.129828	FALSE	FALSE	FALSE	2KZpA1	5	60524114	1873	36370	0.0543	0.4885	Myasthenia gravis	TRUE	reported	38243	textfile	59819941	9.94604e-09	0.03774	3440	5	ebi-a-GCST90001686	CD28- CD8+ T cell %CD8+ T cell || id:ebi-a-GCST90001686	TRUE	reported	igd	2	TRUE
rs4796089	C	T	C	T	-0.2435	0.0428	0.1343	0.0894543	FALSE	FALSE	FALSE	2KZpA1	17	35487739	1873	36370	0.0614	0.4856	Myasthenia gravis	TRUE	reported	38243	textfile	33814758	6.12915e-11	0.0371	3440	17	ebi-a-GCST90001653	CD28- CD4-CD8- T cell %CD4-CD8- T cell || id:ebi-a-GCST90001653	TRUE	reported	igd	2	TRUE
rs4796089	C	T	C	T	0.2435	0.0428	0.1343	0.0894543	FALSE	FALSE	FALSE	2KZpA1	17	35487739	1873	36370	0.0614	0.4856	Myasthenia gravis	TRUE	reported	38243	textfile	33814758	6.12915e-11	0.0371	3440	17	ebi-a-GCST90001656	CD28+ CD4-CD8- T cell %CD4-CD8- T cell || id:ebi-a-GCST90001656	TRUE	reported	igd	2	TRUE
rs56216383	G	A	G	A	-0.4779	0.051	0.1976	0.183197	FALSE	FALSE	FALSE	2KZpA1	2	203766989	1873	36370	0.0466	0.2737	Myasthenia gravis	TRUE	reported	38243	textfile	204631712	9.68947e-44	0.03389	2920	2	ebi-a-GCST90001893	CD28 on CD28+ CD45RA- CD8+ T cell || id:ebi-a-GCST90001893	TRUE	reported	igd	2	TRUE
rs56262516	A	G	A	G	0.23	0.0293	0.2757	0.0749549	FALSE	FALSE	FALSE	2KZpA1	6	29963162	1873	36370	0.0673	0.6635	Myasthenia gravis	TRUE	reported	38243	textfile	29930939	1.23509e-11	0.03381	2920	6	ebi-a-GCST90002120	CD8 on CD28- CD8+ T cell || id:ebi-a-GCST90002120	TRUE	reported	igd	2	TRUE
rs7425430	G	A	G	A	-0.2188	0.0267	0.2317	0.320752	FALSE	FALSE	FALSE	2KZpA1	2	86829357	1873	36370	0.0395	0.4992	Myasthenia gravis	TRUE	reported	38243	textfile	87056480	1.18495e-11	0.03213	2920	2	ebi-a-GCST90002120	CD8 on CD28- CD8+ T cell || id:ebi-a-GCST90002120	TRUE	reported	igd	2	TRUE
rs9263601	C	T	C	T	0.1763	0.0735	0.4483	0.30097	FALSE	FALSE	FALSE	2KZpA1	6	31103981	1873	36370	0.0393	0.06148	Myasthenia gravis	TRUE	reported	38243	textfile	31071758	4.30903e-09	0.02994	2920	6	ebi-a-GCST90002120	CD8 on CD28- CD8+ T cell || id:ebi-a-GCST90002120	TRUE	reported	igd	2	TRUE
rs61141933	T	C	T	C	0.2582	0.1111	0.1242	0.0905525	FALSE	FALSE	FALSE	2KZpA1	2	39161338	1873	36370	0.0603	0.06567	Myasthenia gravis	TRUE	reported	38243	textfile	39388479	5.38902e-10	0.04145	2911	2	ebi-a-GCST90002101	CD45RA on Terminally Differentiated CD8+ T cell || id:ebi-a-GCST90002101	TRUE	reported	igd	2	TRUE
rs7583259	G	C	G	C	0.2588	-0.0154	0.5036	0.538255	FALSE	TRUE	TRUE	2KZpA1	2	38694792	1873	36370	0.0367	0.6745	Myasthenia gravis	TRUE	reported	38243	textfile	38921934	1.85695e-21	0.02699	2911	2	ebi-a-GCST90002101	CD45RA on Terminally Differentiated CD8+ T cell || id:ebi-a-GCST90002101	TRUE	reported	igd	2	FALSE
rs61839660	T	C	T	C	0.3212	-0.1311	0.0541	0.0912455	FALSE	FALSE	FALSE	2KZpA1	10	6052734	1873	36370	0.066	0.04694	Myasthenia gravis	TRUE	reported	38243	textfile	6094697	3.41099e-08	0.05805	3162	10	ebi-a-GCST90001679	CD25++ CD8+ T cell %T cell || id:ebi-a-GCST90001679	TRUE	reported	igd	2	TRUE
rs78667279	A	G	A	G	-0.7401	-0.1364	0.0096	0.0393667	FALSE	FALSE	FALSE	2KZpA1	2	54730572	1873	36370	0.1058	0.1974	Myasthenia gravis	TRUE	reported	38243	textfile	54957709	1.367e-08	0.13	3162	2	ebi-a-GCST90001679	CD25++ CD8+ T cell %T cell || id:ebi-a-GCST90001679	TRUE	reported	igd	2	TRUE
rs61839660	T	C	T	C	0.592	-0.1311	0.0543	0.0912455	FALSE	FALSE	FALSE	2KZpA1	10	6052734	1873	36370	0.066	0.04694	Myasthenia gravis	TRUE	reported	38243	textfile	6094697	1.63682e-26	0.05509	3437	10	ebi-a-GCST90001505	CD25++ CD4+ T cell %CD4+ T cell || id:ebi-a-GCST90001505	TRUE	reported	igd	2	TRUE
rs61839660	T	C	T	C	0.5156	-0.1311	0.0543	0.0912455	FALSE	FALSE	FALSE	2KZpA1	10	6052734	1873	36370	0.066	0.04694	Myasthenia gravis	TRUE	reported	38243	textfile	6094697	3.2107e-20	0.05562	3437	10	ebi-a-GCST90001506	CD25++ CD4+ T cell %T cell || id:ebi-a-GCST90001506	TRUE	reported	igd	2	TRUE
rs61839660	T	C	T	C	0.386	-0.1311	0.0575	0.0912455	FALSE	FALSE	FALSE	2KZpA1	10	6052734	1873	36370	0.066	0.04694	Myasthenia gravis	TRUE	reported	38243	textfile	6094697	1.41808e-11	0.0569	2920	10	ebi-a-GCST90001960	CD25 on CD4+ T cell || id:ebi-a-GCST90001960	TRUE	reported	igd	2	TRUE
rs62183989	T	C	T	C	-0.3589	0.0455	0.1983	0.183589	FALSE	FALSE	FALSE	2KZpA1	2	203744679	1873	36370	0.0466	0.3294	Myasthenia gravis	TRUE	reported	38243	textfile	204609402	1.13006e-27	0.03258	2920	2	ebi-a-GCST90001902	CD28 on activated CD4 regulatory T cell || id:ebi-a-GCST90001902	TRUE	reported	igd	2	TRUE
rs62184016	C	T	C	T	-0.5184	0.0496	0.1987	0.18372	FALSE	FALSE	FALSE	2KZpA1	2	203758758	1873	36370	0.0465	0.2858	Myasthenia gravis	TRUE	reported	38243	textfile	204623481	7.37734e-52	0.03354	2919	2	ebi-a-GCST90001900	CD28 on resting CD4 regulatory T cell || id:ebi-a-GCST90001900	TRUE	reported	igd	2	TRUE
rs62184016	C	T	C	T	-0.4171	0.0496	0.1986	0.18372	FALSE	FALSE	FALSE	2KZpA1	2	203758758	1873	36370	0.0465	0.2858	Myasthenia gravis	TRUE	reported	38243	textfile	204623481	5.76766e-33	0.03444	2920	2	ebi-a-GCST90001890	CD28 on CD45RA+ CD4+ T cell || id:ebi-a-GCST90001890	TRUE	reported	igd	2	TRUE
rs72928038	A	G	A	G	0.3653	0.1372	0.199	0.163533	FALSE	FALSE	FALSE	2KZpA1	6	90267049	1873	36370	0.0491	0.00518	Myasthenia gravis	TRUE	reported	38243	textfile	90976768	2.25476e-26	0.03405	2920	6	ebi-a-GCST90001890	CD28 on CD45RA+ CD4+ T cell || id:ebi-a-GCST90001890	TRUE	reported	igd	2	TRUE
rs66570838	A	T	A	T	-0.3173	0.0084	0.1051	0.130978	FALSE	TRUE	FALSE	2KZpA1	5	35840622	1873	36370	0.0534	0.8756	Myasthenia gravis	TRUE	reported	38243	textfile	35840724	2.99778e-14	0.04155	2920	5	ebi-a-GCST90001929	CD127 on CD28+ CD45RA+ CD8+ T cell || id:ebi-a-GCST90001929	TRUE	reported	igd	2	TRUE
rs66679234	T	C	T	C	-0.1391	0.0212	0.4246	0.31896	FALSE	FALSE	FALSE	2KZpA1	17	4321344	1873	36370	0.0391	0.5869	Myasthenia gravis	TRUE	reported	38243	textfile	4224639	2.197e-08	0.0248	3427	17	ebi-a-GCST90001575	Naive CD4+ T cell %T cell || id:ebi-a-GCST90001575	TRUE	reported	igd	2	TRUE
rs6681289	A	G	A	G	-0.186	-0.0869	0.1884	0.137751	FALSE	FALSE	FALSE	2KZpA1	1	118878586	1873	36370	0.0521	0.09519	Myasthenia gravis	TRUE	reported	38243	textfile	119421209	2.72603e-08	0.03337	3118	1	ebi-a-GCST90001938	CD25 on CD39+ resting CD4 regulatory T cell || id:ebi-a-GCST90001938	TRUE	reported	igd	2	TRUE
rs7078614	T	G	T	G	0.1714	-0.0113	0.3413	0.401629	FALSE	FALSE	FALSE	2KZpA1	10	6033868	1873	36370	0.0373	0.7608	Myasthenia gravis	TRUE	reported	38243	textfile	6075831	9.58959e-11	0.0264	3435	10	ebi-a-GCST90001940	CD25 on CD39+ activated CD4 regulatory T cell || id:ebi-a-GCST90001940	TRUE	reported	igd	2	TRUE
rs7078614	T	G	T	G	0.182	-0.0113	0.3414	0.401629	FALSE	FALSE	FALSE	2KZpA1	10	6033868	1873	36370	0.0373	0.7608	Myasthenia gravis	TRUE	reported	38243	textfile	6075831	4.31221e-12	0.02618	3434	10	ebi-a-GCST90001935	CD25 on CD39+ CD4 regulatory T cell || id:ebi-a-GCST90001935	TRUE	reported	igd	2	TRUE
rs72915529	A	G	A	G	-0.7447	-0.1477	0.0103	0.0402034	FALSE	FALSE	FALSE	2KZpA1	2	54743341	1873	36370	0.1039	0.1551	Myasthenia gravis	TRUE	reported	38243	textfile	54970478	3.00497e-09	0.1252	3162	2	ebi-a-GCST90001680	CD25++ CD8+ T cell %CD8+ T cell || id:ebi-a-GCST90001680	TRUE	reported	igd	2	TRUE
rs73402222	C	T	C	T	-0.1934	-0.099	0.3458	0.0759485	FALSE	FALSE	FALSE	2KZpA1	6	31420672	1873	36370	0.0645	0.1251	Myasthenia gravis	TRUE	reported	38243	textfile	31388449	2.756e-09	0.03245	3668	6	ebi-a-GCST90001593	CD8+ T cell %T cell || id:ebi-a-GCST90001593	TRUE	reported	igd	2	TRUE
rs73402222	C	T	C	T	0.1905	-0.099	0.3456	0.0759485	FALSE	FALSE	FALSE	2KZpA1	6	31420672	1873	36370	0.0645	0.1251	Myasthenia gravis	TRUE	reported	38243	textfile	31388449	2.39299e-08	0.03406	3652	6	ebi-a-GCST90001589	CD4+/CD8+ T cell || id:ebi-a-GCST90001589	TRUE	reported	igd	2	TRUE
rs7559619	G	A	G	A	-2.745	0.0508	0.3508	0.381429	FALSE	FALSE	FALSE	2KZpA1	2	38665065	1873	36370	0.0378	0.1793	Myasthenia gravis	TRUE	reported	38243	textfile	38892207	1.962e-13	0.372	3425	2	ebi-a-GCST90001699	CD45RA+ CD28- CD8+ T cell %CD8+ T cell || id:ebi-a-GCST90001699	TRUE	reported	igd	2	TRUE
rs76161425	T	C	T	C	-0.406	-0.0382	0.1088	0.0343462	FALSE	FALSE	FALSE	2KZpA1	11	112834272	1873	36370	0.0976	0.6955	Myasthenia gravis	TRUE	reported	38243	textfile	112704995	1.41286e-25	0.03854	3668	11	ebi-a-GCST90001631	CD8+ Natural Killer T %T cell || id:ebi-a-GCST90001631	TRUE	reported	igd	2	TRUE
rs7801342	C	T	C	T	0.1834	-0.0546	0.2342	0.3267	FALSE	FALSE	FALSE	2KZpA1	7	31123389	1873	36370	0.0396	0.1676	Myasthenia gravis	TRUE	reported	38243	textfile	31163003	1.63399e-09	0.03032	2920	7	ebi-a-GCST90001927	CD127 on CD8+ T cell || id:ebi-a-GCST90001927	TRUE	reported	igd	2	TRUE
rs8062396	A	T	A	T	-0.1626	0.0483	0.4771	0.481879	FALSE	TRUE	TRUE	2KZpA1	16	88552387	1873	36370	0.0367	0.1881	Myasthenia gravis	TRUE	reported	38243	textfile	88618795	7.51692e-09	0.02805	2920	16	ebi-a-GCST90001930	CD127 on CD28- CD8+ T cell || id:ebi-a-GCST90001930	TRUE	reported	igd	2	FALSE
rs9263475	G	A	G	A	0.2076	-0.0434	0.4865	0.263251	FALSE	FALSE	FALSE	2KZpA1	6	31082571	1873	36370	0.0408	0.2874	Myasthenia gravis	TRUE	reported	38243	textfile	31050348	1.11096e-12	0.02905	2920	6	ebi-a-GCST90002069	CD4 on CD39+ secreting CD4 regulatory T cell || id:ebi-a-GCST90002069	TRUE	reported	igd	2	TRUE
rs9265953	G	A	G	A	-0.173	0.0339	0.4796	0.538164	FALSE	FALSE	FALSE	2KZpA1	6	31347535	1873	36370	0.0371	0.36	Myasthenia gravis	TRUE	reported	38243	textfile	31315312	2.73099e-09	0.029	2920	6	ebi-a-GCST90002069	CD4 on CD39+ secreting CD4 regulatory T cell || id:ebi-a-GCST90002069	TRUE	reported	igd	2	TRUE

## Sheet: FIN biobank
SNP	effect_allele.exposure	other_allele.exposure	effect_allele.outcome	other_allele.outcome	beta.exposure	beta.outcome	eaf.exposure	eaf.outcome	remove	palindromic	ambiguous	id.outcome	chr	pos	se.outcome	samplesize.outcome	pval.outcome	outcome	originalname.outcome	outcome.deprecated	mr_keep.outcome	data_source.outcome	proxy.outcome	target_snp.outcome	proxy_snp.outcome	target_a1.outcome	target_a2.outcome	proxy_a1.outcome	proxy_a2.outcome	pos.exposure	pval.exposure	se.exposure	samplesize.exposure	chr.exposure	id.exposure	exposure	mr_keep.exposure	pval_origin.exposure	data_source.exposure	action	mr_keep	ncase.outcome	ncontrol.outcome
rs1571025	G	A	G	A	0.2054	-0.0426	0.1766	0.0743	FALSE	FALSE	FALSE	finn-b-G6_MYASTHENIA	10	6134869	0.1774	36370	0.8102	Myasthenia gravis || id:finn-b-G6_MYASTHENIA	Myasthenia gravis	Myasthenia gravis || ||	TRUE	igd								6134869	4.16898e-09	0.03486	3437	10	ebi-a-GCST90001479	CD4 regulatory T cell %T cell || id:ebi-a-GCST90001479	TRUE	reported	igd	2	TRUE	232	217056
rs1571025	G	A	G	A	0.2422	-0.0426	0.1766	0.0743	FALSE	FALSE	FALSE	finn-b-G6_MYASTHENIA	10	6134869	0.1774	36370	0.8102	Myasthenia gravis || id:finn-b-G6_MYASTHENIA	Myasthenia gravis	Myasthenia gravis || ||	TRUE	igd								6134869	1.10892e-12	0.0339	3437	10	ebi-a-GCST90001478	CD4 regulatory T cell %CD4+ T cell || id:ebi-a-GCST90001478	TRUE	reported	igd	2	TRUE	232	217056
rs6602392	A	C	A	C	0.2173	-0.0249	0.1155	0.0789	FALSE	FALSE	FALSE	finn-b-G6_MYASTHENIA	10	6078079	0.1718	36370	0.8845	Myasthenia gravis || id:finn-b-G6_MYASTHENIA	Myasthenia gravis	Myasthenia gravis || ||	TRUE	igd								6078079	3.33703e-08	0.03926	3437	10	ebi-a-GCST90001478	CD4 regulatory T cell %CD4+ T cell || id:ebi-a-GCST90001478	TRUE	reported	igd	2	TRUE	232	217056
rs17583875	A	G	A	G	-1.502	-0.0127	0.0029	0.02202	FALSE	FALSE	FALSE	finn-b-G6_MYASTHENIA	1	197924770	0.3203	36370	0.9684	Myasthenia gravis || id:finn-b-G6_MYASTHENIA	Myasthenia gravis	Myasthenia gravis || ||	TRUE	igd								197924770	1.56315e-11	0.2221	3427	1	ebi-a-GCST90001556	Effector Memory CD8+ T cell %T cell || id:ebi-a-GCST90001556	TRUE	reported	igd	2	TRUE	232	217056
rs58905133	G	A	G	A	0.1775	0.0482	0.3528	0.4224	FALSE	FALSE	FALSE	finn-b-G6_MYASTHENIA	2	38892207	0.0936	36370	0.606301	Myasthenia gravis || id:finn-b-G6_MYASTHENIA	Myasthenia gravis	Myasthenia gravis || ||	TRUE	igd	TRUE	rs58905133	rs7559619	G	A	G	A	38887964	1.18713e-11	0.02609	3427	2	ebi-a-GCST90001556	Effector Memory CD8+ T cell %T cell || id:ebi-a-GCST90001556	TRUE	reported	igd	2	TRUE	232	217056
rs1886730	C	T	C	T	0.2928	-0.0545	0.5778	0.4811	FALSE	FALSE	FALSE	finn-b-G6_MYASTHENIA	1	2488608	0.0928	36370	0.5572	Myasthenia gravis || id:finn-b-G6_MYASTHENIA	Myasthenia gravis	Myasthenia gravis || ||	TRUE	igd								2488608	5.64287e-14	0.0385	1247	1	ebi-a-GCST90001875	HVEM on CD4+ T cell || id:ebi-a-GCST90001875	TRUE	reported	igd	2	TRUE	232	217056
rs1886730	C	T	C	T	0.3092	-0.0545	0.5778	0.4811	FALSE	FALSE	FALSE	finn-b-G6_MYASTHENIA	1	2488608	0.0928	36370	0.5572	Myasthenia gravis || id:finn-b-G6_MYASTHENIA	Myasthenia gravis	Myasthenia gravis || ||	TRUE	igd								2488608	2.10378e-15	0.03847	1247	1	ebi-a-GCST90001882	HVEM on Central Memory CD8+ T cell || id:ebi-a-GCST90001882	TRUE	reported	igd	2	TRUE	232	217056
rs1886730	C	T	C	T	0.2857	-0.0545	0.5778	0.4811	FALSE	FALSE	FALSE	finn-b-G6_MYASTHENIA	1	2488608	0.0928	36370	0.5572	Myasthenia gravis || id:finn-b-G6_MYASTHENIA	Myasthenia gravis	Myasthenia gravis || ||	TRUE	igd								2488608	8.55264e-13	0.03952	1247	1	ebi-a-GCST90001873	HVEM on Effector Memory CD8+ T cell || id:ebi-a-GCST90001873	TRUE	reported	igd	2	TRUE	232	217056
rs1886730	C	T	C	T	0.2857	-0.0545	0.5778	0.4811	FALSE	FALSE	FALSE	finn-b-G6_MYASTHENIA	1	2488608	0.0928	36370	0.5572	Myasthenia gravis || id:finn-b-G6_MYASTHENIA	Myasthenia gravis	Myasthenia gravis || ||	TRUE	igd								2488608	1.90722e-13	0.03841	1247	1	ebi-a-GCST90001876	HVEM on Central Memory CD4+ T cell || id:ebi-a-GCST90001876	TRUE	reported	igd	2	TRUE	232	217056
rs1886730	C	T	C	T	0.2864	-0.0545	0.5778	0.4811	FALSE	FALSE	FALSE	finn-b-G6_MYASTHENIA	1	2488608	0.0928	36370	0.5572	Myasthenia gravis || id:finn-b-G6_MYASTHENIA	Myasthenia gravis	Myasthenia gravis || ||	TRUE	igd								2488608	7.00164e-13	0.03948	1247	1	ebi-a-GCST90001871	HVEM on T cell || id:ebi-a-GCST90001871	TRUE	reported	igd	2	TRUE	232	217056
rs1886730	C	T	C	T	0.3004	-0.0545	0.5778	0.4811	FALSE	FALSE	FALSE	finn-b-G6_MYASTHENIA	1	2488608	0.0928	36370	0.5572	Myasthenia gravis || id:finn-b-G6_MYASTHENIA	Myasthenia gravis	Myasthenia gravis || ||	TRUE	igd								2488608	2.1722e-14	0.03886	1247	1	ebi-a-GCST90001880	HVEM on CD45RA- CD4+ T cell || id:ebi-a-GCST90001880	TRUE	reported	igd	2	TRUE	232	217056
rs2182176	A	G	A	G	0.2882	-0.062	0.5882	0.4762	FALSE	FALSE	FALSE	finn-b-G6_MYASTHENIA	1	2499254	0.0929	36370	0.5043	Myasthenia gravis || id:finn-b-G6_MYASTHENIA	Myasthenia gravis	Myasthenia gravis || ||	TRUE	igd								2499254	3.85567e-13	0.03927	1247	1	ebi-a-GCST90001878	HVEM on Effector Memory CD4+ T cell || id:ebi-a-GCST90001878	TRUE	reported	igd	2	TRUE	232	217056
rs2227313	C	T	C	T	0.2584	-0.0724	0.5754	0.4828	FALSE	FALSE	FALSE	finn-b-G6_MYASTHENIA	1	2487766	0.0928	36370	0.4352	Myasthenia gravis || id:finn-b-G6_MYASTHENIA	Myasthenia gravis	Myasthenia gravis || ||	TRUE	igd								2487766	4.89892e-11	0.03896	1247	1	ebi-a-GCST90001881	HVEM on CD8+ T cell || id:ebi-a-GCST90001881	TRUE	reported	igd	2	TRUE	232	217056
rs2227313	C	T	C	T	0.2382	-0.0724	0.5747	0.4828	FALSE	FALSE	FALSE	finn-b-G6_MYASTHENIA	1	2487766	0.0928	36370	0.4352	Myasthenia gravis || id:finn-b-G6_MYASTHENIA	Myasthenia gravis	Myasthenia gravis || ||	TRUE	igd								2487766	2.74e-09	0.03976	1245	1	ebi-a-GCST90001879	HVEM on Terminally Differentiated CD4+ T cell || id:ebi-a-GCST90001879	TRUE	reported	igd	2	TRUE	232	217056
rs2234161	T	C	T	C	0.2484	-0.0844	0.593	0.488	FALSE	FALSE	FALSE	finn-b-G6_MYASTHENIA	1	2491205	0.0927	36370	0.3629	Myasthenia gravis || id:finn-b-G6_MYASTHENIA	Myasthenia gravis	Myasthenia gravis || ||	TRUE	igd								2491205	1.01899e-10	0.03809	1247	1	ebi-a-GCST90001877	HVEM on naive CD4+ T cell || id:ebi-a-GCST90001877	TRUE	reported	igd	2	TRUE	232	217056
rs2523887	G	A	G	A	0.1639	0.1025	0.5359	0.3411	FALSE	FALSE	FALSE	finn-b-G6_MYASTHENIA	6	31040725	0.1198	36370	0.3924	Myasthenia gravis || id:finn-b-G6_MYASTHENIA	Myasthenia gravis	Myasthenia gravis || ||	TRUE	igd								31040725	1.629e-08	0.02894	2911	6	ebi-a-GCST90002057	CD8 on Terminally Differentiated CD8+ T cell || id:ebi-a-GCST90002057	TRUE	reported	igd	2	TRUE	232	217056
rs2571390	C	T	C	T	0.3571	-0.1418	0.8222	0.6138	FALSE	FALSE	FALSE	finn-b-G6_MYASTHENIA	6	29923554	0.0981	36370	0.1484	Myasthenia gravis || id:finn-b-G6_MYASTHENIA	Myasthenia gravis	Myasthenia gravis || ||	TRUE	igd								29923554	8.13392e-22	0.0369	2911	6	ebi-a-GCST90002057	CD8 on Terminally Differentiated CD8+ T cell || id:ebi-a-GCST90002057	TRUE	reported	igd	2	TRUE	232	217056
rs4371876	A	G	A	G	0.1831	0.3039	0.4923	0.3686	FALSE	FALSE	FALSE	finn-b-G6_MYASTHENIA	6	31067550	0.0999	36370	0.00235901	Myasthenia gravis || id:finn-b-G6_MYASTHENIA	Myasthenia gravis	Myasthenia gravis || ||	TRUE	igd								31067550	1.98802e-10	0.02869	3060	6	ebi-a-GCST90001959	CD4 on HLA DR+ CD4+ T cell || id:ebi-a-GCST90001959	TRUE	reported	igd	2	TRUE	232	217056
rs9357097	T	C	T	C	0.1669	-0.1109	0.476	0.2504	FALSE	FALSE	FALSE	finn-b-G6_MYASTHENIA	6	30285121	0.1245	36370	0.3731	Myasthenia gravis || id:finn-b-G6_MYASTHENIA	Myasthenia gravis	Myasthenia gravis || ||	TRUE	igd								30285121	2.57199e-09	0.02793	3060	6	ebi-a-GCST90001959	CD4 on HLA DR+ CD4+ T cell || id:ebi-a-GCST90001959	TRUE	reported	igd	2	TRUE	232	217056

## Sheet: UK biobank
SNP	effect_allele.exposure	other_allele.exposure	effect_allele.outcome	other_allele.outcome	beta.exposure	beta.outcome	eaf.exposure	eaf.outcome	remove	palindromic	ambiguous	id.outcome	chr.outcome	pos.outcome	se.outcome	pval.outcome	outcome	mr_keep.outcome	pval_origin.outcome	data_source.outcome	pos.exposure	pval.exposure	se.exposure	samplesize.exposure	chr.exposure	id.exposure	exposure	mr_keep.exposure	pval_origin.exposure	data_source.exposure	action	mr_keep	samplesize.outcome	ncase.outcome	ncontrol.outcome
rs1571025	G	A	G	A	0.2054	0.0102157	0.1766	0.132727	FALSE	FALSE	FALSE	BUcaxb	10	6134869	0.141004	0.942244	Myasthenia gravis	TRUE	reported	textfile	6134869	4.16898e-09	0.03486	3437	10	ebi-a-GCST90001479	CD4 regulatory T cell %T cell || id:ebi-a-GCST90001479	TRUE	reported	igd	2	TRUE	386783	152	386631
rs1571025	G	A	G	A	0.2422	0.0102157	0.1766	0.132727	FALSE	FALSE	FALSE	BUcaxb	10	6134869	0.141004	0.942244	Myasthenia gravis	TRUE	reported	textfile	6134869	1.10892e-12	0.0339	3437	10	ebi-a-GCST90001478	CD4 regulatory T cell %CD4+ T cell || id:ebi-a-GCST90001478	TRUE	reported	igd	2	TRUE	386783	152	386631
rs6602392	A	C	A	C	0.2173	-0.168597	0.1155	0.0966473	FALSE	FALSE	FALSE	BUcaxb	10	6078079	0.162116	0.298352	Myasthenia gravis	TRUE	reported	textfile	6078079	3.33703e-08	0.03926	3437	10	ebi-a-GCST90001478	CD4 regulatory T cell %CD4+ T cell || id:ebi-a-GCST90001478	TRUE	reported	igd	2	TRUE	386783	152	386631
rs17583875	A	G	A	G	-1.502	0.085076	0.0029	0.0212175	FALSE	FALSE	FALSE	BUcaxb	1	197924770	0.330683	0.796967	Myasthenia gravis	TRUE	reported	textfile	197924770	1.56315e-11	0.2221	3427	1	ebi-a-GCST90001556	Effector Memory CD8+ T cell %T cell || id:ebi-a-GCST90001556	TRUE	reported	igd	2	TRUE	386783	152	386631
rs58905133	G	A	G	A	0.1775	-0.191356	0.3528	0.384256	FALSE	FALSE	FALSE	BUcaxb	2	38887964	0.100484	0.0568674	Myasthenia gravis	TRUE	reported	textfile	38887964	1.18713e-11	0.02609	3427	2	ebi-a-GCST90001556	Effector Memory CD8+ T cell %T cell || id:ebi-a-GCST90001556	TRUE	reported	igd	2	TRUE	386783	152	386631
rs1886730	C	T	C	T	0.2857	-0.000424883	0.5778	0.500341	FALSE	FALSE	FALSE	BUcaxb	1	2488608	0.0961444	0.996474	Myasthenia gravis	TRUE	reported	textfile	2488608	1.90722e-13	0.03841	1247	1	ebi-a-GCST90001876	HVEM on Central Memory CD4+ T cell || id:ebi-a-GCST90001876	TRUE	reported	igd	2	TRUE	386783	152	386631
rs1886730	C	T	C	T	0.2928	-0.000424883	0.5778	0.500341	FALSE	FALSE	FALSE	BUcaxb	1	2488608	0.0961444	0.996474	Myasthenia gravis	TRUE	reported	textfile	2488608	5.64287e-14	0.0385	1247	1	ebi-a-GCST90001875	HVEM on CD4+ T cell || id:ebi-a-GCST90001875	TRUE	reported	igd	2	TRUE	386783	152	386631
rs1886730	C	T	C	T	0.3092	-0.000424883	0.5778	0.500341	FALSE	FALSE	FALSE	BUcaxb	1	2488608	0.0961444	0.996474	Myasthenia gravis	TRUE	reported	textfile	2488608	2.10378e-15	0.03847	1247	1	ebi-a-GCST90001882	HVEM on Central Memory CD8+ T cell || id:ebi-a-GCST90001882	TRUE	reported	igd	2	TRUE	386783	152	386631
rs1886730	C	T	C	T	0.3004	-0.000424883	0.5778	0.500341	FALSE	FALSE	FALSE	BUcaxb	1	2488608	0.0961444	0.996474	Myasthenia gravis	TRUE	reported	textfile	2488608	2.1722e-14	0.03886	1247	1	ebi-a-GCST90001880	HVEM on CD45RA- CD4+ T cell || id:ebi-a-GCST90001880	TRUE	reported	igd	2	TRUE	386783	152	386631
rs1886730	C	T	C	T	0.2857	-0.000424883	0.5778	0.500341	FALSE	FALSE	FALSE	BUcaxb	1	2488608	0.0961444	0.996474	Myasthenia gravis	TRUE	reported	textfile	2488608	8.55264e-13	0.03952	1247	1	ebi-a-GCST90001873	HVEM on Effector Memory CD8+ T cell || id:ebi-a-GCST90001873	TRUE	reported	igd	2	TRUE	386783	152	386631
rs1886730	C	T	C	T	0.2864	-0.000424883	0.5778	0.500341	FALSE	FALSE	FALSE	BUcaxb	1	2488608	0.0961444	0.996474	Myasthenia gravis	TRUE	reported	textfile	2488608	7.00164e-13	0.03948	1247	1	ebi-a-GCST90001871	HVEM on T cell || id:ebi-a-GCST90001871	TRUE	reported	igd	2	TRUE	386783	152	386631
rs2182176	A	G	A	G	0.2882	-0.0576298	0.5882	0.479614	FALSE	FALSE	FALSE	BUcaxb	1	2499254	0.0954745	0.546101	Myasthenia gravis	TRUE	reported	textfile	2499254	3.85567e-13	0.03927	1247	1	ebi-a-GCST90001878	HVEM on Effector Memory CD4+ T cell || id:ebi-a-GCST90001878	TRUE	reported	igd	2	TRUE	386783	152	386631
rs2227313	C	T	C	T	0.2382	-0.0441628	0.5747	0.495531	FALSE	FALSE	FALSE	BUcaxb	1	2487766	0.095378	0.643343	Myasthenia gravis	TRUE	reported	textfile	2487766	2.74e-09	0.03976	1245	1	ebi-a-GCST90001879	HVEM on Terminally Differentiated CD4+ T cell || id:ebi-a-GCST90001879	TRUE	reported	igd	2	TRUE	386783	152	386631
rs2227313	C	T	C	T	0.2584	-0.0441628	0.5754	0.495531	FALSE	FALSE	FALSE	BUcaxb	1	2487766	0.095378	0.643343	Myasthenia gravis	TRUE	reported	textfile	2487766	4.89892e-11	0.03896	1247	1	ebi-a-GCST90001881	HVEM on CD8+ T cell || id:ebi-a-GCST90001881	TRUE	reported	igd	2	TRUE	386783	152	386631
rs2234161	T	C	T	C	0.2484	-0.0730668	0.593	0.49759	FALSE	FALSE	FALSE	BUcaxb	1	2491205	0.0953017	0.443266	Myasthenia gravis	TRUE	reported	textfile	2491205	1.01899e-10	0.03809	1247	1	ebi-a-GCST90001877	HVEM on naive CD4+ T cell || id:ebi-a-GCST90001877	TRUE	reported	igd	2	TRUE	386783	152	386631
rs2523887	G	A	G	A	0.1639	-0.14748	0.5359	0.221291	FALSE	FALSE	FALSE	BUcaxb	6	31040725	0.114843	0.199077	Myasthenia gravis	TRUE	reported	textfile	31040725	1.629e-08	0.02894	2911	6	ebi-a-GCST90002057	CD8 on Terminally Differentiated CD8+ T cell || id:ebi-a-GCST90002057	TRUE	reported	igd	2	TRUE	386783	152	386631
rs2571390	C	T	C	T	0.3571	-0.15565	0.8222	0.586599	FALSE	FALSE	FALSE	BUcaxb	6	29923554	0.0971008	0.108941	Myasthenia gravis	TRUE	reported	textfile	29923554	8.13392e-22	0.0369	2911	6	ebi-a-GCST90002057	CD8 on Terminally Differentiated CD8+ T cell || id:ebi-a-GCST90002057	TRUE	reported	igd	2	TRUE	386783	152	386631
rs4371876	A	G	A	G	0.1831	0.12738	0.4923	0.340474	FALSE	FALSE	FALSE	BUcaxb	6	31067550	0.102089	0.212133	Myasthenia gravis	TRUE	reported	textfile	31067550	1.98802e-10	0.02869	3060	6	ebi-a-GCST90001959	CD4 on HLA DR+ CD4+ T cell || id:ebi-a-GCST90001959	TRUE	reported	igd	2	TRUE	386783	152	386631
rs9357097	T	C	T	C	0.1669	-0.185206	0.476	0.238813	FALSE	FALSE	FALSE	BUcaxb	6	30285121	0.112109	0.0985304	Myasthenia gravis	TRUE	reported	textfile	30285121	2.57199e-09	0.02793	3060	6	ebi-a-GCST90001959	CD4 on HLA DR+ CD4+ T cell || id:ebi-a-GCST90001959	TRUE	reported	igd	2	TRUE	386783	152	386631
