# Supplementary material for: Herpesvirus entry mediator on T cells as a protective factor for myasthenia gravis: A Mendelian randomization study
Source: Front Immunol. 2022 Aug 1;13:931821. doi: 10.3389/fimmu.2022.931821 (PMC9376372; doi:10.3389/fimmu.2022.931821)
Supplement: Supplementary File 2 — The detailed MR results of all exposures in primary and secondary analysis. [file Table_2.xlsx]

## Sheet: US and Italian
id.exposure	id.outcome	outcome	exposure	method	nsnp	b	se	pval	lo_ci	up_ci	or	or_lci95	or_uci95	pval_adjust
ebi-a-GCST90002057	2KZpA1	outcome	CD8 on Terminally Differentiated CD8+ T cell	Inverse variance weighted	2	-0.336443	0.0975436	0.000562345	-0.527628	-0.145257	0.714307	0.590003	0.8648	0.0281381
ebi-a-GCST90001877	2KZpA1	outcome	HVEM on naive CD4+ T cell	Wald ratio	1	-0.511675	0.148551	0.000572234	-0.802834	-0.220515	0.599491	0.448057	0.802105	0.0281381
ebi-a-GCST90001879	2KZpA1	outcome	HVEM on Terminally Differentiated CD4+ T cell	Wald ratio	1	-0.529807	0.154912	0.000626087	-0.833434	-0.22618	0.588719	0.434554	0.797575	0.0281381
ebi-a-GCST90001881	2KZpA1	outcome	HVEM on CD8+ T cell	Wald ratio	1	-0.48839	0.142802	0.000626087	-0.768282	-0.208498	0.613613	0.463809	0.811802	0.0281381
ebi-a-GCST90001878	2KZpA1	outcome	HVEM on Effector Memory CD4+ T cell	Wald ratio	1	-0.435115	0.128036	0.000677877	-0.686065	-0.184164	0.647191	0.503554	0.8318	0.0281381
ebi-a-GCST90001479	2KZpA1	outcome	CD4 regulatory T cell %T cell	Wald ratio	1	-0.825219	0.256573	0.00129847	-1.3281	-0.322337	0.438139	0.26498	0.724454	0.0281381
ebi-a-GCST90001873	2KZpA1	outcome	HVEM on Effector Memory CD8+ T cell	Wald ratio	1	-0.40742	0.129156	0.00160789	-0.660567	-0.154274	0.665364	0.516558	0.857037	0.0281381
ebi-a-GCST90001876	2KZpA1	outcome	HVEM on Central Memory CD4+ T cell	Wald ratio	1	-0.40742	0.129156	0.00160789	-0.660567	-0.154274	0.665364	0.516558	0.857037	0.0281381
ebi-a-GCST90001880	2KZpA1	outcome	HVEM on CD45RA- CD4+ T cell	Wald ratio	1	-0.387483	0.122836	0.00160789	-0.628242	-0.146724	0.678763	0.533529	0.863532	0.0281381
ebi-a-GCST90001871	2KZpA1	outcome	HVEM on T cell	Wald ratio	1	-0.406425	0.128841	0.00160789	-0.658953	-0.153897	0.666027	0.517393	0.857361	0.0281381
ebi-a-GCST90001875	2KZpA1	outcome	HVEM on CD4+ T cell	Wald ratio	1	-0.397541	0.126025	0.00160789	-0.644549	-0.150533	0.67197	0.524899	0.86025	0.0281381
ebi-a-GCST90001882	2KZpA1	outcome	HVEM on Central Memory CD8+ T cell	Wald ratio	1	-0.376455	0.11934	0.00160789	-0.610362	-0.142549	0.68629	0.543154	0.867145	0.0281381
ebi-a-GCST90001478	2KZpA1	outcome	CD4 regulatory T cell %CD4+ T cell	Inverse variance weighted	2	-0.527919	0.200705	0.00853043	-0.921301	-0.134537	0.589831	0.398001	0.874121	0.137799
ebi-a-GCST90001959	2KZpA1	outcome	CD4 on HLA DR+ CD4+ T cell	Wald ratio	1	0.491535	0.204806	0.0163951	0.0901147	0.892955	1.63482	1.0943	2.44234	0.245926
ebi-a-GCST90001556	2KZpA1	outcome	Effector Memory CD8+ T cell %T cell	Inverse variance weighted	2	0.22001	0.0943114	0.0196583	0.0351599	0.40486	1.24609	1.03579	1.49909	0.275216
ebi-a-GCST90001668	2KZpA1	outcome	CD28+ CD45RA- CD8dim T cell %CD8dim T cell	Inverse variance weighted	2	0.129693	0.0567345	0.0222569	0.0184929	0.240892	1.13848	1.01866	1.27238	0.278713
ebi-a-GCST90002099	2KZpA1	outcome	CD4RA on Terminally Differentiated CD4+ T cell	Inverse variance weighted	3	-0.134571	0.0590024	0.0225625	-0.250215	-0.0189258	0.874091	0.778633	0.981252	0.278713
ebi-a-GCST90001863	2KZpA1	outcome	CD3 on CD28+ CD45RA- CD8+ T cell	Inverse variance weighted	5	0.167221	0.0792291	0.0348063	0.0119323	0.322511	1.18202	1.012	1.38059	0.406073
ebi-a-GCST90001665	2KZpA1	outcome	CD28+ CD45RA+ CD8dim T cell %CD8dim T cell	Inverse variance weighted	4	-0.102001	0.0490382	0.0375235	-0.198115	-0.00588569	0.903029	0.820275	0.994132	0.414733
ebi-a-GCST90001932	2KZpA1	outcome	CD127 on CD45RA+ CD4+ T cell	Inverse variance weighted	3	-0.427558	0.209566	0.0413296	-0.838307	-0.016809	0.6521	0.432442	0.983332	0.429066
ebi-a-GCST90001960	2KZpA1	outcome	CD25 on CD4+ T cell	Wald ratio	1	-0.339637	0.170984	0.046993	-0.674767	-0.00450777	0.712029	0.509275	0.995502	0.429066
ebi-a-GCST90001505	2KZpA1	outcome	CD25++ CD4+ T cell %CD4+ T cell	Wald ratio	1	-0.221453	0.111486	0.046993	-0.439966	-0.00293919	0.801354	0.644058	0.997065	0.429066
ebi-a-GCST90001506	2KZpA1	outcome	CD25++ CD4+ T cell %T cell	Wald ratio	1	-0.254267	0.128006	0.046993	-0.505159	-0.00337471	0.775485	0.60341	0.996631	0.429066
ebi-a-GCST90001535	2KZpA1	outcome	CD45RA- CD4+ T cell %CD4+ T cell	Inverse variance weighted	4	0.121135	0.0621057	0.051121	-0.000592348	0.242862	1.12878	0.999408	1.27489	0.447309
ebi-a-GCST90001858	2KZpA1	outcome	CD3 on CD45RA+ CD4+ T cell	Inverse variance weighted	4	0.0944852	0.0496068	0.0568213	-0.00274408	0.191714	1.09909	0.99726	1.21132	0.477299
ebi-a-GCST90002056	2KZpA1	outcome	CD8 on Effector Memory CD8+ T cell	Inverse variance weighted	3	-0.217688	0.117378	0.0636546	-0.44775	0.0123726	0.804376	0.639065	1.01245	0.508734
ebi-a-GCST90002101	2KZpA1	outcome	CD45RA on Terminally Differentiated CD8+ T cell	Wald ratio	1	0.430287	0.23354	0.0654087	-0.0274516	0.888025	1.5377	0.972922	2.43032	0.508734
ebi-a-GCST90001859	2KZpA1	outcome	CD3 on CD8+ T cell	Inverse variance weighted	2	0.148574	0.0833052	0.0745073	-0.0147046	0.311852	1.16018	0.985403	1.36595	0.517447
ebi-a-GCST90001568	2KZpA1	outcome	Naive CD4-CD8- T cell %T cell	Wald ratio	1	0.454008	0.256242	0.0764286	-0.048226	0.956242	1.57461	0.952918	2.6019	0.517447
ebi-a-GCST90001846	2KZpA1	outcome	CD3 on Central Memory CD8+ T cell	Inverse variance weighted	2	0.144705	0.0817057	0.0765512	-0.0154377	0.304848	1.1557	0.984681	1.35642	0.517447
ebi-a-GCST90001689	2KZpA1	outcome	CD28+ CD45RA+ CD8+ T cell %CD8+ T cell	Wald ratio	1	-0.279687	0.158533	0.0776945	-0.590412	0.0310372	0.75602	0.554099	1.03152	0.517447
ebi-a-GCST90001933	2KZpA1	outcome	CD25 on CD45RA- CD4 not regulatory T cell	Inverse variance weighted	2	-0.17934	0.102048	0.078849	-0.379354	0.0206746	0.835822	0.684303	1.02089	0.517447
ebi-a-GCST90001938	2KZpA1	outcome	CD25 on CD39+ resting CD4 regulatory T cell	Wald ratio	1	0.467204	0.280108	0.0953264	-0.0818065	1.01622	1.59553	0.92145	2.76272	0.605395
ebi-a-GCST90001851	2KZpA1	outcome	CD3 on T cell	Inverse variance weighted	3	0.118795	0.0749271	0.112859	-0.0280622	0.265652	1.12614	0.972328	1.30428	0.605395
ebi-a-GCST90001691	2KZpA1	outcome	CD28+ CD45RA- CD8+ T cell %T cell	Inverse variance weighted	2	0.110189	0.0697208	0.114009	-0.0264642	0.246841	1.11649	0.973883	1.27998	0.605395
ebi-a-GCST90001606	2KZpA1	outcome	CD4+ T cell %leukocyte	Wald ratio	1	-0.586694	0.371976	0.114741	-1.31577	0.142379	0.556163	0.268269	1.15301	0.605395
ebi-a-GCST90001692	2KZpA1	outcome	CD28+ CD45RA- CD8+ T cell %CD8+ T cell	Inverse variance weighted	4	0.17202	0.110192	0.118501	-0.0439557	0.387995	1.1877	0.956996	1.47402	0.605395
ebi-a-GCST90001552	2KZpA1	outcome	Naive CD8+ T cell %CD8+ T cell	Wald ratio	1	0.550847	0.355932	0.121714	-0.14678	1.24847	1.73472	0.863484	3.48502	0.605395
ebi-a-GCST90001589	2KZpA1	outcome	CD4+/CD8+ T cell	Wald ratio	1	-0.519685	0.338583	0.124812	-1.18331	0.143937	0.594708	0.306264	1.15481	0.605395
ebi-a-GCST90001593	2KZpA1	outcome	CD8+ T cell %T cell	Wald ratio	1	0.511892	0.333506	0.124812	-0.141779	1.16556	1.66845	0.867813	3.20773	0.605395
ebi-a-GCST90001841	2KZpA1	outcome	CD3 on Central Memory CD4+ T cell	Inverse variance weighted	2	0.110238	0.0721968	0.126784	-0.031268	0.251744	1.11654	0.969216	1.28627	0.605395
ebi-a-GCST90001861	2KZpA1	outcome	CD3 on CD28+ CD4+ T cell	Inverse variance weighted	2	0.128034	0.0849388	0.131718	-0.0384465	0.294514	1.13659	0.962283	1.34247	0.605395
ebi-a-GCST90001664	2KZpA1	outcome	CD28+ CD45RA+ CD8dim T cell %T cell	Inverse variance weighted	5	-0.077459	0.0517818	0.134687	-0.178951	0.0240333	0.925465	0.836147	1.02432	0.605395
ebi-a-GCST90001934	2KZpA1	outcome	CD25 on CD45RA+ CD4 not regulatory T cell	Wald ratio	1	0.259097	0.174923	0.138552	-0.0837527	0.601947	1.29576	0.919659	1.82567	0.605395
ebi-a-GCST90001844	2KZpA1	outcome	CD3 on Terminally Differentiated CD4+ T cell	Wald ratio	1	0.197662	0.135915	0.145863	-0.0687322	0.464056	1.21855	0.933577	1.59051	0.605395
ebi-a-GCST90001866	2KZpA1	outcome	CD3 on CD39+ CD8+ T cell	Wald ratio	1	0.154748	0.106407	0.145863	-0.0538101	0.363307	1.16736	0.947612	1.43808	0.605395
ebi-a-GCST90001842	2KZpA1	outcome	CD3 on Naive CD4+ T cell	Inverse variance weighted	2	0.0904821	0.0630568	0.151307	-0.0331092	0.214074	1.0947	0.967433	1.23871	0.605395
ebi-a-GCST90001845	2KZpA1	outcome	CD3 on CD45RA- CD4+ T cell	Inverse variance weighted	2	0.119154	0.08334	0.152794	-0.0441925	0.2825	1.12654	0.95677	1.32644	0.605395
ebi-a-GCST90002118	2KZpA1	outcome	CD8 on CD28+ CD45RA- CD8+ T cell	Inverse variance weighted	3	0.124404	0.0871742	0.15356	-0.0464579	0.295265	1.13247	0.954605	1.34348	0.605395
ebi-a-GCST90001680	2KZpA1	outcome	CD25++ CD8+ T cell %CD8+ T cell	Wald ratio	1	0.198335	0.139519	0.155154	-0.0751229	0.471793	1.21937	0.92763	1.60287	0.605395
ebi-a-GCST90001849	2KZpA1	outcome	CD3 on HLA DR+ CD4+ T cell	Inverse variance weighted	2	0.115125	0.0814163	0.157352	-0.0444507	0.274701	1.12201	0.956523	1.31614	0.605395
ebi-a-GCST90002069	2KZpA1	outcome	CD4 on CD39+ secreting CD4 regulatory T cell	Inverse variance weighted	2	-0.203075	0.14489	0.161042	-0.48706	0.0809103	0.816217	0.61443	1.08427	0.605395
ebi-a-GCST90001850	2KZpA1	outcome	CD3 on HLA DR+ CD8+ T cell	Wald ratio	1	0.185027	0.13262	0.162967	-0.0749091	0.444963	1.20325	0.927828	1.56043	0.605395
ebi-a-GCST90001852	2KZpA1	outcome	CD3 on CD39+ resting CD4 regulatory T cell	Wald ratio	1	0.158959	0.113936	0.162967	-0.0643553	0.382273	1.17229	0.937672	1.46561	0.605395
ebi-a-GCST90001941	2KZpA1	outcome	CD25 on secreting CD4 regulatory T cell	Wald ratio	1	-0.184432	0.132619	0.164322	-0.444366	0.0755025	0.831577	0.641231	1.07843	0.605395
ebi-a-GCST90001942	2KZpA1	outcome	CD25 on CD39+ secreting CD4 regulatory T cell	Wald ratio	1	-0.18831	0.135408	0.164322	-0.453709	0.07709	0.828358	0.635268	1.08014	0.605395
ebi-a-GCST90001943	2KZpA1	outcome	CD25 on activated & secreting CD4 regulatory T cell	Wald ratio	1	-0.209644	0.150749	0.164322	-0.505112	0.085824	0.810873	0.603438	1.08961	0.605395
ebi-a-GCST90001927	2KZpA1	outcome	CD127 on CD8+ T cell	Wald ratio	1	-0.29771	0.215921	0.16796	-0.720916	0.125496	0.742517	0.486307	1.13371	0.608132
ebi-a-GCST90001699	2KZpA1	outcome	CD45RA+ CD28- CD8+ T cell %CD8+ T cell	Wald ratio	1	-0.0185064	0.0137705	0.178976	-0.0454965	0.00848379	0.981664	0.955523	1.00852	0.637032
ebi-a-GCST90001484	2KZpA1	outcome	CD39+ resting CD4 regulatory T cell %resting CD4 regulatory T cell	Inverse variance weighted	5	-0.153842	0.116802	0.187799	-0.382774	0.0750899	0.857408	0.681967	1.07798	0.657297
ebi-a-GCST90001961	2KZpA1	outcome	CD25 on CD39+ CD4+ T cell	Inverse variance weighted	4	0.180321	0.138274	0.192206	-0.0906969	0.451338	1.1976	0.913295	1.57041	0.658711
ebi-a-GCST90001485	2KZpA1	outcome	CD39+ resting CD4 regulatory T cell %CD4 regulatory T cell	Inverse variance weighted	9	-0.0466341	0.0363014	0.198918	-0.117785	0.0245165	0.954437	0.888887	1.02482	0.658711
ebi-a-GCST90002103	2KZpA1	outcome	CD45RA on CD39+ resting CD4 regulatory T cell	Wald ratio	1	-0.11573	0.0905875	0.20141	-0.293281	0.0618219	0.890716	0.745812	1.06377	0.658711
ebi-a-GCST90001924	2KZpA1	outcome	CD127 on CD28+ CD4+ T cell	Inverse variance weighted	2	-0.239646	0.187757	0.201826	-0.607649	0.128357	0.786906	0.54463	1.13696	0.658711
ebi-a-GCST90002100	2KZpA1	outcome	CD45RA on naive CD8+ T cell	Inverse variance weighted	2	-0.173923	0.137186	0.204875	-0.442808	0.0949627	0.840362	0.642231	1.09962	0.658711
ebi-a-GCST90001860	2KZpA1	outcome	CD3 on CD39+ CD4+ T cell	Inverse variance weighted	4	0.0670098	0.0531068	0.207023	-0.0370795	0.171099	1.06931	0.963599	1.18661	0.658711
ebi-a-GCST90001854	2KZpA1	outcome	CD3 on CD39+ activated CD4 regulatory T cell	Inverse variance weighted	5	0.0649136	0.052488	0.216187	-0.0379629	0.16779	1.06707	0.962749	1.18269	0.6776
ebi-a-GCST90002119	2KZpA1	outcome	CD8 on CD28+ CD45RA+ CD8+ T cell	Inverse variance weighted	6	0.072758	0.059483	0.221264	-0.0438286	0.189345	1.07547	0.957118	1.20846	0.683315
ebi-a-GCST90001543	2KZpA1	outcome	Effector Memory CD4+ T cell %CD4+ T cell	Inverse variance weighted	2	0.307105	0.257822	0.233595	-0.198227	0.812437	1.35948	0.820184	2.25339	0.71094
ebi-a-GCST90001869	2KZpA1	outcome	CD3 on resting CD4 regulatory T cell	Inverse variance weighted	4	-0.0786213	0.0683275	0.249874	-0.212543	0.0553006	0.92439	0.808525	1.05686	0.744513
ebi-a-GCST90001896	2KZpA1	outcome	CD28 on CD28+ CD45RA+ CD8+ T cell	Inverse variance weighted	3	0.162969	0.142183	0.251716	-0.11571	0.441647	1.177	0.890734	1.55527	0.744513
ebi-a-GCST90002062	2KZpA1	outcome	CD4 on CD28+ CD4+ T cell	Inverse variance weighted	2	-0.35582	0.318275	0.263583	-0.979638	0.267999	0.700599	0.375447	1.30735	0.755878
ebi-a-GCST90001499	2KZpA1	outcome	Activated & resting CD4 regulatory T cell %CD4 regulatory T cell	Inverse variance weighted	4	-0.0708445	0.0644137	0.271404	-0.197095	0.0554064	0.931607	0.821112	1.05697	0.755878
ebi-a-GCST90001493	2KZpA1	outcome	Secreting CD4 regulatory T cell %CD4 regulatory T cell	Inverse variance weighted	4	0.0718074	0.0655221	0.273111	-0.0566159	0.200231	1.07445	0.944957	1.22168	0.755878
ebi-a-GCST90001893	2KZpA1	outcome	CD28 on CD28+ CD45RA- CD8+ T cell	Wald ratio	1	-0.106717	0.0975099	0.273771	-0.297836	0.0844026	0.89878	0.742423	1.08807	0.755878
ebi-a-GCST90001899	2KZpA1	outcome	CD28 on CD4 regulatory T cell	Wald ratio	1	-0.143583	0.131453	0.274712	-0.40123	0.114065	0.866249	0.669496	1.12082	0.755878
ebi-a-GCST90001867	2KZpA1	outcome	CD3 on CD4+ T cell	Inverse variance weighted	2	0.210196	0.193674	0.277783	-0.169404	0.589797	1.23392	0.844168	1.80362	0.755878
ebi-a-GCST90001671	2KZpA1	outcome	CD39+ CD8+ T cell %CD8+ T cell	Inverse variance weighted	6	-0.0758776	0.0703466	0.280755	-0.213757	0.0620017	0.92693	0.807545	1.06396	0.755878
ebi-a-GCST90001900	2KZpA1	outcome	CD28 on resting CD4 regulatory T cell	Wald ratio	1	-0.095679	0.0896991	0.286122	-0.271489	0.0801312	0.908756	0.762244	1.08343	0.760578
ebi-a-GCST90001670	2KZpA1	outcome	CD39+ CD8+ T cell %T cell	Inverse variance weighted	6	-0.0733954	0.07034	0.296745	-0.211262	0.0644709	0.929233	0.809562	1.06659	0.767618
ebi-a-GCST90001838	2KZpA1	outcome	CD3 on naive CD8+ T cell	Inverse variance weighted	5	0.0677656	0.0654918	0.3008	-0.0605983	0.196129	1.07011	0.941201	1.21668	0.767618
ebi-a-GCST90001856	2KZpA1	outcome	CD3 on CD39+ secreting CD4 regulatory T cell	Inverse variance weighted	2	0.06878	0.0666942	0.302413	-0.0619407	0.199501	1.0712	0.939939	1.22079	0.767618
ebi-a-GCST90001686	2KZpA1	outcome	CD28- CD8+ T cell %CD8+ T cell	Inverse variance weighted	3	0.26312	0.255658	0.303392	-0.23797	0.764211	1.30098	0.788226	2.1473	0.767618
ebi-a-GCST90001864	2KZpA1	outcome	CD3 on CD28+ CD45RA+ CD8+ T cell	Inverse variance weighted	3	0.105869	0.104237	0.309795	-0.0984364	0.310175	1.11168	0.906253	1.36366	0.774487
ebi-a-GCST90001847	2KZpA1	outcome	CD3 on HLA DR+ T cell	Inverse variance weighted	2	0.0947001	0.0941383	0.314431	-0.0898111	0.279211	1.09933	0.914104	1.32209	0.775599
ebi-a-GCST90001928	2KZpA1	outcome	CD127 on CD28+ CD45RA- CD8+ T cell	Wald ratio	1	0.126131	0.128835	0.327573	-0.126385	0.378648	1.13443	0.881275	1.46031	0.775599
ebi-a-GCST90001937	2KZpA1	outcome	CD25 on resting CD4 regulatory T cell	Wald ratio	1	-0.303861	0.310399	0.327611	-0.912242	0.304521	0.737964	0.401623	1.35597	0.775599
ebi-a-GCST90001889	2KZpA1	outcome	CD28 on activated & secreting CD4 regulatory T cell	Wald ratio	1	-0.111602	0.1143	0.328869	-0.335629	0.112426	0.8944	0.714888	1.11899	0.775599
ebi-a-GCST90001902	2KZpA1	outcome	CD28 on activated CD4 regulatory T cell	Wald ratio	1	-0.126776	0.129841	0.328869	-0.381265	0.127712	0.880931	0.682997	1.13623	0.775599
ebi-a-GCST90001570	2KZpA1	outcome	Effector Memory CD4-CD8- T cell %CD4-CD8- T cell	Inverse variance weighted	4	0.0718344	0.0745754	0.335424	-0.0743333	0.218002	1.07448	0.928362	1.24359	0.775599
ebi-a-GCST90001843	2KZpA1	outcome	CD3 on Effector Memory CD4+ T cell	Inverse variance weighted	2	0.0689293	0.0719414	0.337997	-0.0720759	0.209934	1.07136	0.93046	1.2336	0.775599
ebi-a-GCST90001619	2KZpA1	outcome	HLA DR+ T cell%T cell	Inverse variance weighted	4	0.130313	0.137354	0.342754	-0.138901	0.399528	1.13919	0.870314	1.49112	0.775599
ebi-a-GCST90002025	2KZpA1	outcome	CD4 on Effector Memory CD4+ T cell	Inverse variance weighted	3	-0.239988	0.254939	0.346523	-0.739668	0.259692	0.786637	0.477273	1.29653	0.775599
ebi-a-GCST90002067	2KZpA1	outcome	CD4 on CD39+ activated CD4 regulatory T cell	Inverse variance weighted	2	-0.129985	0.138699	0.348669	-0.401835	0.141865	0.878109	0.669091	1.15242	0.775599
ebi-a-GCST90001544	2KZpA1	outcome	Effector Memory CD4+ T cell %T cell	Inverse variance weighted	4	0.229743	0.247576	0.353424	-0.255506	0.714991	1.25828	0.774524	2.04417	0.775599
ebi-a-GCST90001620	2KZpA1	outcome	HLA DR+ T cell%lymphocyte	Inverse variance weighted	4	0.0725668	0.0783844	0.354559	-0.0810666	0.2262	1.07526	0.922132	1.25383	0.775599
ebi-a-GCST90001509	2KZpA1	outcome	CD25++ CD45RA+ CD4 not regulatory T cell %T cell	Inverse variance weighted	4	-0.0744295	0.0866123	0.390152	-0.24419	0.0953306	0.928273	0.783339	1.10002	0.84466
ebi-a-GCST90001508	2KZpA1	outcome	CD25++ CD45RA+ CD4 not regulatory T cell %CD4+ T cell	Inverse variance weighted	4	-0.0700019	0.0830141	0.399087	-0.23271	0.0927058	0.932392	0.792384	1.09714	0.855187
ebi-a-GCST90001888	2KZpA1	outcome	CD28 on CD39+ secreting CD4 regulatory T cell	Wald ratio	1	0.326216	0.39739	0.411706	-0.452669	1.1051	1.38571	0.635929	3.01953	0.873315
ebi-a-GCST90001536	2KZpA1	outcome	CD45RA- CD4+ T cell %T cell	Inverse variance weighted	2	0.118542	0.146295	0.417773	-0.168197	0.40528	1.12585	0.845188	1.49972	0.877324
ebi-a-GCST90001897	2KZpA1	outcome	CD28 on CD39+ CD8+ T cell	Inverse variance weighted	2	0.0393672	0.050442	0.435128	-0.059499	0.138234	1.04015	0.942236	1.14824	0.902155
ebi-a-GCST90001857	2KZpA1	outcome	CD3 on activated & secreting CD4 regulatory T cell	Inverse variance weighted	4	0.0389474	0.0502382	0.438189	-0.0595195	0.137414	1.03972	0.942217	1.1473	0.902155
ebi-a-GCST90001541	2KZpA1	outcome	Naive CD4+ T cell %CD4+ T cell	Inverse variance weighted	4	-0.210843	0.2798	0.451119	-0.759252	0.337565	0.809901	0.468017	1.40153	0.911306
ebi-a-GCST90001853	2KZpA1	outcome	CD3 on activated CD4 regulatory T cell	Inverse variance weighted	4	0.0384539	0.0510522	0.451314	-0.0616084	0.138516	1.0392	0.940251	1.14857	0.911306
ebi-a-GCST90001625	2KZpA1	outcome	HLA DR+ CD4+ T cell %T cell	Wald ratio	1	0.0963533	0.134828	0.474831	-0.167909	0.360616	1.10115	0.845431	1.43421	0.944533
ebi-a-GCST90001653	2KZpA1	outcome	CD28- CD4-CD8- T cell %CD4-CD8- T cell	Wald ratio	1	-0.17577	0.252156	0.48576	-0.669996	0.318456	0.838811	0.511711	1.375	0.944533
ebi-a-GCST90001656	2KZpA1	outcome	CD28+ CD4-CD8- T cell %CD4-CD8- T cell	Wald ratio	1	0.17577	0.252156	0.48576	-0.318456	0.669996	1.19216	0.727271	1.95423	0.944533
ebi-a-GCST90001662	2KZpA1	outcome	CD28- CD8dim T cell %CD8dim T cell	Wald ratio	1	-0.187473	0.268944	0.48576	-0.714604	0.339658	0.829052	0.489386	1.40447	0.944533
ebi-a-GCST90002081	2KZpA1	outcome	SSC-A on CD4+ T cell	Inverse variance weighted	4	0.232755	0.350444	0.50658	-0.454115	0.919624	1.26207	0.63501	2.50835	0.97598
ebi-a-GCST90001901	2KZpA1	outcome	CD28 on CD39+ resting CD4 regulatory T cell	Inverse variance weighted	2	0.096591	0.147937	0.513807	-0.193365	0.386547	1.10141	0.824181	1.47189	0.980904
ebi-a-GCST90001697	2KZpA1	outcome	CD45RA- CD28- CD8+ T cell %T cell	Inverse variance weighted	27	0.000854189	0.00134815	0.526342	-0.00178819	0.00349657	1.00085	0.998213	1.0035	0.992184
ebi-a-GCST90001496	2KZpA1	outcome	CD39+ secreting CD4 regulatory T cell %secreting CD4 regulatory T cell	Inverse variance weighted	4	-0.0210862	0.0339907	0.535026	-0.0877081	0.0455356	0.979135	0.916028	1.04659	0.992184
ebi-a-GCST90001558	2KZpA1	outcome	Terminally Differentiated CD8+ T cell %CD8+ T cell	Inverse variance weighted	3	-0.0750049	0.123986	0.545213	-0.318017	0.168007	0.927739	0.727591	1.18294	0.992184
ebi-a-GCST90002120	2KZpA1	outcome	CD8 on CD28- CD8+ T cell	Inverse variance weighted	3	0.0981562	0.168355	0.559871	-0.231819	0.428131	1.10314	0.79309	1.53439	0.992184
ebi-a-GCST90002121	2KZpA1	outcome	CD8 on CD39+ CD8+ T cell	Inverse variance weighted	4	-0.0636388	0.110361	0.564181	-0.279946	0.152669	0.938344	0.755824	1.16494	0.992184
ebi-a-GCST90001573	2KZpA1	outcome	Terminally Differentiated CD4-CD8- T cell %CD4-CD8- T cell	Inverse variance weighted	2	-0.0767906	0.134566	0.568234	-0.34054	0.186959	0.926084	0.711386	1.20558	0.992184
ebi-a-GCST90001553	2KZpA1	outcome	Naive CD8+ T cell %T cell	Inverse variance weighted	2	-0.0193256	0.0346781	0.577331	-0.0872947	0.0486434	0.98086	0.916407	1.04985	0.992184
ebi-a-GCST90001626	2KZpA1	outcome	HLA DR+ CD4+ T cell %lymphocyte	Inverse variance weighted	2	0.0783947	0.140767	0.577588	-0.197508	0.354298	1.08155	0.820773	1.42518	0.992184
ebi-a-GCST90002054	2KZpA1	outcome	CD8 on Central Memory CD8+ T cell	Inverse variance weighted	2	-0.185992	0.334979	0.578734	-0.842551	0.470567	0.83028	0.430611	1.6009	0.992184
ebi-a-GCST90001575	2KZpA1	outcome	Naive CD4+ T cell %T cell	Wald ratio	1	-0.152408	0.281093	0.587681	-0.70335	0.398533	0.858638	0.494924	1.48964	0.992184
ebi-a-GCST90001886	2KZpA1	outcome	CD28 on CD39+ activated CD4 regulatory T cell	Inverse variance weighted	2	-0.0848821	0.162873	0.602259	-0.404113	0.234349	0.918621	0.667569	1.26409	0.992184
ebi-a-GCST90002102	2KZpA1	outcome	CD45RA on resting CD4 regulatory T cell	Inverse variance weighted	6	-0.030703	0.0604764	0.611674	-0.149237	0.0878308	0.969764	0.861365	1.0918	0.992184
ebi-a-GCST90001604	2KZpA1	outcome	T cell %lymphocyte	Inverse variance weighted	2	-0.0701219	0.138753	0.613298	-0.342078	0.201834	0.93228	0.710293	1.22364	0.992184
ebi-a-GCST90001923	2KZpA1	outcome	CD127 on CD45RA- CD4 not regulatory T cell	Wald ratio	1	-0.106103	0.210211	0.613739	-0.518117	0.305911	0.899332	0.595641	1.35786	0.992184
ebi-a-GCST90001892	2KZpA1	outcome	CD28 on CD39+ CD4+ T cell	Inverse variance weighted	5	-0.0455517	0.0930482	0.624452	-0.227926	0.136823	0.95547	0.796183	1.14662	0.992184
ebi-a-GCST90002058	2KZpA1	outcome	CD8 on CD8+ T cell	Wald ratio	1	0.0459969	0.0968052	0.634681	-0.143741	0.235735	1.04707	0.866112	1.26584	0.992184
ebi-a-GCST90002060	2KZpA1	outcome	CD8 on HLA DR+ CD8+ T cell	Wald ratio	1	0.0794548	0.167221	0.634681	-0.248298	0.407207	1.0827	0.780128	1.50262	0.992184
ebi-a-GCST90002029	2KZpA1	outcome	CD39 on CD39+ CD8+ T cell	Inverse variance weighted	2	0.064981	0.139153	0.640518	-0.207759	0.337721	1.06714	0.812403	1.40175	0.992184
ebi-a-GCST90001920	2KZpA1	outcome	CD45 on HLA DR+ CD4+ T cell	Inverse variance weighted	2	0.0808101	0.177785	0.649442	-0.267649	0.429269	1.08416	0.765176	1.53613	0.992184
ebi-a-GCST90001614	2KZpA1	outcome	CD8+ and CD8dim T cell %leukocyte	Inverse variance weighted	2	0.13082	0.293857	0.656188	-0.445139	0.706779	1.13976	0.640735	2.02745	0.992184
ebi-a-GCST90001917	2KZpA1	outcome	CD45 on CD8+ T cell	Inverse variance weighted	2	0.0300281	0.0674672	0.656263	-0.102208	0.162264	1.03048	0.902842	1.17617	0.992184
ebi-a-GCST90001865	2KZpA1	outcome	CD3 on CD28- CD8+ T cell	Inverse variance weighted	2	0.0556442	0.125317	0.657022	-0.189977	0.301265	1.05722	0.826978	1.35157	0.992184
ebi-a-GCST90001688	2KZpA1	outcome	CD28+ CD45RA+ CD8+ T cell %T cell	Inverse variance weighted	21	-0.0028746	0.00665485	0.665774	-0.0159181	0.0101689	0.99713	0.984208	1.01022	0.992184
ebi-a-GCST90001559	2KZpA1	outcome	Terminally Differentiated CD8+ T cell %T cell	Inverse variance weighted	2	-0.0958982	0.224375	0.669088	-0.535674	0.343877	0.908557	0.585275	1.41041	0.992184
ebi-a-GCST90001571	2KZpA1	outcome	Effector Memory CD4-CD8- T cell %T cell	Inverse variance weighted	3	0.0829937	0.197341	0.674076	-0.303794	0.469781	1.08653	0.738013	1.59964	0.992184
ebi-a-GCST90001839	2KZpA1	outcome	CD3 on Effector Memory CD8+ T cell	Inverse variance weighted	3	0.0458365	0.112523	0.683749	-0.174708	0.266381	1.0469	0.839702	1.30523	0.992184
ebi-a-GCST90002065	2KZpA1	outcome	CD4 on CD39+ resting CD4 regulatory T cell	Wald ratio	1	0.0924234	0.227297	0.684288	-0.353079	0.537926	1.09683	0.702522	1.71245	0.992184
ebi-a-GCST90001622	2KZpA1	outcome	Natural Killer T %T cell	Inverse variance weighted	6	0.0439234	0.108051	0.68437	-0.167856	0.255702	1.0449	0.845476	1.29137	0.992184
ebi-a-GCST90001502	2KZpA1	outcome	Activated & secreting CD4 regulatory T cell %CD4 regulatory T cell	Inverse variance weighted	7	0.0243306	0.061765	0.693639	-0.0967289	0.14539	1.02463	0.907802	1.15649	0.992184
ebi-a-GCST90001631	2KZpA1	outcome	CD8+ Natural Killer T %T cell	Wald ratio	1	0.0940887	0.240394	0.695506	-0.377084	0.565261	1.09866	0.685859	1.75991	0.992184
ebi-a-GCST90001667	2KZpA1	outcome	CD28+ CD45RA- CD8dim T cell %T cell	Inverse variance weighted	3	0.0438037	0.121471	0.718391	-0.19428	0.281888	1.04478	0.823427	1.32563	0.992184
ebi-a-GCST90001661	2KZpA1	outcome	CD28- CD8dim T cell %T cell	Inverse variance weighted	3	-0.0564043	0.15708	0.719535	-0.364281	0.251472	0.945157	0.694696	1.28592	0.992184
ebi-a-GCST90001610	2KZpA1	outcome	CD4+ CD8dim T cell %lymphocyte	Inverse variance weighted	2	0.104513	0.293617	0.721879	-0.470977	0.680003	1.11017	0.624392	1.97388	0.992184
ebi-a-GCST90001840	2KZpA1	outcome	CD3 on Terminally Differentiated CD8+ T cell	Inverse variance weighted	2	0.0470978	0.137893	0.732687	-0.223172	0.317368	1.04822	0.799977	1.37351	0.992184
ebi-a-GCST90001890	2KZpA1	outcome	CD28 on CD45RA+ CD4+ T cell	Inverse variance weighted	2	0.0826253	0.242987	0.733827	-0.39363	0.558881	1.08613	0.674604	1.74871	0.992184
ebi-a-GCST90001655	2KZpA1	outcome	CD28+ CD4-CD8- T cell %T cell	Wald ratio	1	0.084991	0.253767	0.737688	-0.412393	0.582375	1.08871	0.662064	1.79029	0.992184
ebi-a-GCST90001611	2KZpA1	outcome	CD4+ CD8dim T cell %leukocyte	Inverse variance weighted	2	0.0985446	0.300412	0.742888	-0.490262	0.687351	1.10356	0.612466	1.98844	0.992184
ebi-a-GCST90001608	2KZpA1	outcome	CD4+CD8+ T cell %leukocyte	Wald ratio	1	-0.0421377	0.133607	0.75247	-0.304008	0.219733	0.958738	0.737855	1.24574	0.992184
ebi-a-GCST90001907	2KZpA1	outcome	CCR7 on naive CD4+ T cell	Inverse variance weighted	3	0.032567	0.103987	0.754141	-0.171248	0.236382	1.0331	0.842613	1.26666	0.992184
ebi-a-GCST90002080	2KZpA1	outcome	SSC-A on T cell	Wald ratio	1	0.0802905	0.262033	0.75929	-0.433295	0.593876	1.0836	0.648369	1.81099	0.992184
ebi-a-GCST90001482	2KZpA1	outcome	Resting CD4 regulatory T cell %CD4+ T cell	Inverse variance weighted	4	0.0361816	0.119351	0.761773	-0.197746	0.270109	1.03684	0.820578	1.31011	0.992184
ebi-a-GCST90001935	2KZpA1	outcome	CD25 on CD39+ CD4 regulatory T cell	Wald ratio	1	-0.0620879	0.204945	0.761929	-0.46378	0.339604	0.9398	0.628902	1.40439	0.992184
ebi-a-GCST90001940	2KZpA1	outcome	CD25 on CD39+ activated CD4 regulatory T cell	Wald ratio	1	-0.0659277	0.21762	0.761929	-0.492462	0.360607	0.936199	0.61112	1.4342	0.992184
ebi-a-GCST90002061	2KZpA1	outcome	CD4 on CD39+ CD4+ T cell	Inverse variance weighted	6	-0.0303488	0.101748	0.765494	-0.229775	0.169077	0.970107	0.794713	1.18421	0.992184
ebi-a-GCST90002022	2KZpA1	outcome	CD4 on CD4+ T cell	Wald ratio	1	-0.0403197	0.14348	0.778701	-0.32154	0.240901	0.960482	0.725032	1.27239	0.992184
ebi-a-GCST90002063	2KZpA1	outcome	CD4 on CD4 regulatory T cell	Wald ratio	1	-0.0459247	0.163426	0.778701	-0.366239	0.27439	0.955114	0.693337	1.31573	0.992184
ebi-a-GCST90002064	2KZpA1	outcome	CD4 on resting CD4 regulatory T cell	Wald ratio	1	-0.0600975	0.21386	0.778701	-0.479264	0.359069	0.941673	0.619239	1.432	0.992184
ebi-a-GCST90002068	2KZpA1	outcome	CD4 on secreting CD4 regulatory T cell	Wald ratio	1	-0.0542522	0.19306	0.778701	-0.432649	0.324145	0.947193	0.648788	1.38285	0.992184
ebi-a-GCST90001637	2KZpA1	outcome	CD4-CD8- Natural Killer T %T cell	Inverse variance weighted	5	-0.0294089	0.105729	0.780895	-0.236638	0.17782	0.971019	0.789277	1.19461	0.992184
ebi-a-GCST90001694	2KZpA1	outcome	CD28- CD4-CD8- T cell %T cell	Inverse variance weighted	2	0.057301	0.227053	0.800757	-0.387724	0.502326	1.05897	0.6786	1.65256	0.992184
ebi-a-GCST90001546	2KZpA1	outcome	Terminally Differentiated CD4+ T cell %CD4+ T cell	Inverse variance weighted	4	0.0684306	0.282602	0.808668	-0.48547	0.622331	1.07083	0.615408	1.86327	0.992184
ebi-a-GCST90001597	2KZpA1	outcome	CD8dim T cell %T cell	Inverse variance weighted	2	0.0582415	0.243185	0.810722	-0.418402	0.534885	1.05997	0.658098	1.70725	0.992184
ebi-a-GCST90001500	2KZpA1	outcome	Activated & resting CD4 regulatory T cell %CD4+ T cell	Inverse variance weighted	2	-0.0649426	0.271764	0.811131	-0.5976	0.467715	0.937121	0.55013	1.59634	0.992184
ebi-a-GCST90001561	2KZpA1	outcome	CD45RA+ CD8+ T cell %CD8+ T cell	Inverse variance weighted	5	0.013341	0.0559096	0.811402	-0.0962418	0.122924	1.01343	0.908244	1.1308	0.992184
ebi-a-GCST90001599	2KZpA1	outcome	CD4-CD8- T cell %T cell	Inverse variance weighted	2	0.0472225	0.205132	0.817932	-0.354836	0.449281	1.04836	0.701289	1.56718	0.992184
ebi-a-GCST90001481	2KZpA1	outcome	Resting CD4 regulatory T cell %CD4 regulatory T cell	Inverse variance weighted	8	0.013927	0.0631882	0.825555	-0.109922	0.137776	1.01402	0.895904	1.14772	0.992184
ebi-a-GCST90001918	2KZpA1	outcome	CD45 on HLA DR+ T cell	Wald ratio	1	-0.0319778	0.145638	0.826206	-0.317428	0.253472	0.968528	0.728019	1.28849	0.992184
ebi-a-GCST90002083	2KZpA1	outcome	SSC-A on HLA DR+ T cell	Wald ratio	1	-0.0418372	0.190541	0.826206	-0.415298	0.331623	0.959026	0.660144	1.39323	0.992184
ebi-a-GCST90001612	2KZpA1	outcome	CD8dim T cell %leukocyte	Inverse variance weighted	2	0.0561108	0.257228	0.827323	-0.448056	0.560278	1.05771	0.638869	1.75116	0.992184
ebi-a-GCST90002023	2KZpA1	outcome	CD4 on Central Memory CD4+ T cell	Inverse variance weighted	2	-0.0239509	0.110521	0.828435	-0.240571	0.19267	0.976334	0.786178	1.21248	0.992184
ebi-a-GCST90002027	2KZpA1	outcome	CD4 on CD45RA+ CD4+ T cell	Inverse variance weighted	2	-0.0219821	0.102141	0.829602	-0.222179	0.178215	0.978258	0.800772	1.19508	0.992184
ebi-a-GCST90001613	2KZpA1	outcome	CD4-CD8- T cell %leukocyte	Inverse variance weighted	2	0.0468576	0.219038	0.830606	-0.382458	0.476173	1.04797	0.682183	1.6099	0.992184
ebi-a-GCST90001503	2KZpA1	outcome	Activated & secreting CD4 regulatory T cell %CD4+ T cell	Inverse variance weighted	7	-0.0142665	0.0667694	0.830806	-0.145135	0.116602	0.985835	0.864906	1.12367	0.992184
ebi-a-GCST90001868	2KZpA1	outcome	CD3 on CD4 regulatory T cell	Inverse variance weighted	2	0.0229347	0.114122	0.840724	-0.200743	0.246613	1.0232	0.818122	1.27968	0.992184
ebi-a-GCST90002031	2KZpA1	outcome	CD39 on CD39+ secreting CD4 regulatory T cell	Inverse variance weighted	4	0.0211692	0.111717	0.849708	-0.197795	0.240134	1.02139	0.820538	1.27142	0.992184
ebi-a-GCST90001908	2KZpA1	outcome	CCR7 on naive CD8+ T cell	Wald ratio	1	0.0451344	0.238456	0.849875	-0.422238	0.512507	1.04617	0.655578	1.66947	0.992184
ebi-a-GCST90001634	2KZpA1	outcome	CD8dim Natural Killer T %T cell	Inverse variance weighted	5	-0.0218687	0.11663	0.851264	-0.250463	0.206726	0.978369	0.77844	1.22965	0.992184
ebi-a-GCST90002055	2KZpA1	outcome	CD8 on naive CD8+ T cell	Wald ratio	1	0.0155151	0.086264	0.857266	-0.153562	0.184592	1.01564	0.857647	1.20273	0.992184
ebi-a-GCST90001855	2KZpA1	outcome	CD3 on secreting CD4 regulatory T cell	Inverse variance weighted	2	0.020759	0.116089	0.858079	-0.206775	0.248293	1.02098	0.813203	1.28183	0.992184
ebi-a-GCST90001929	2KZpA1	outcome	CD127 on CD28+ CD45RA+ CD8+ T cell	Wald ratio	1	-0.0264734	0.168295	0.875006	-0.356332	0.303385	0.973874	0.70024	1.35444	0.992184
ebi-a-GCST90001629	2KZpA1	outcome	HLA DR+ CD8+ T cell %lymphocyte	Inverse variance weighted	2	0.0131126	0.0882308	0.881856	-0.15982	0.186045	1.0132	0.852297	1.20448	0.992184
ebi-a-GCST90001628	2KZpA1	outcome	HLA DR+ CD8+ T cell %T cell	Inverse variance weighted	2	0.0129377	0.0883425	0.883567	-0.160214	0.186089	1.01302	0.851962	1.20453	0.992184
ebi-a-GCST90001562	2KZpA1	outcome	CD45RA+ CD8+ T cell %T cell	Inverse variance weighted	3	-0.0287457	0.202751	0.887255	-0.426137	0.368646	0.971663	0.653027	1.44578	0.992184
ebi-a-GCST90001512	2KZpA1	outcome	CD25++ CD45RA- CD4 not regulatory T cell %T cell	Inverse variance weighted	3	0.0153294	0.109568	0.888733	-0.199424	0.230083	1.01545	0.819203	1.2587	0.992184
ebi-a-GCST90002030	2KZpA1	outcome	CD39 on CD39+ activated CD4 regulatory T cell	Inverse variance weighted	4	0.0139879	0.100431	0.889229	-0.182857	0.210833	1.01409	0.832887	1.23471	0.992184
ebi-a-GCST90001497	2KZpA1	outcome	CD39+ secreting CD4 regulatory T cell %CD4 regulatory T cell	Inverse variance weighted	5	-0.00886624	0.0698802	0.899037	-0.145831	0.128099	0.991173	0.864303	1.13667	0.992184
ebi-a-GCST90002032	2KZpA1	outcome	CD39 on CD39+ CD4+ T cell	Inverse variance weighted	4	0.00389923	0.0319469	0.902857	-0.0587167	0.0665151	1.00391	0.942974	1.06878	0.992184
ebi-a-GCST90001659	2KZpA1	outcome	CD39+ CD4+ T cell %CD4+ T cell	Inverse variance weighted	5	-0.00804591	0.0696792	0.908072	-0.144617	0.128525	0.991986	0.865354	1.13715	0.992184
ebi-a-GCST90001487	2KZpA1	outcome	Activated CD4 regulatory T cell %CD4 regulatory T cell	Inverse variance weighted	3	-0.0184928	0.162627	0.909466	-0.337242	0.300256	0.981677	0.713736	1.3502	0.992184
ebi-a-GCST90001872	2KZpA1	outcome	HVEM on naive CD8+ T cell	Inverse variance weighted	2	-0.0644597	0.56758	0.909579	-1.17692	1.048	0.937574	0.308228	2.85193	0.992184
ebi-a-GCST90001491	2KZpA1	outcome	CD39+ activated CD4 regulatory T cell %CD4 regulatory T cell	Inverse variance weighted	5	-0.0083954	0.0775893	0.913835	-0.16047	0.14368	0.99164	0.851743	1.15451	0.992184
ebi-a-GCST90001555	2KZpA1	outcome	Effector Memory CD8+ T cell %CD8+ T cell	Inverse variance weighted	4	0.00917321	0.0994778	0.926528	-0.185803	0.20415	1.00922	0.830437	1.22648	0.992184
ebi-a-GCST90002070	2KZpA1	outcome	CD4 on activated & secreting CD4 regulatory T cell	Inverse variance weighted	2	-0.0124542	0.135216	0.926614	-0.277479	0.25257	0.987623	0.757692	1.28733	0.992184
ebi-a-GCST90002024	2KZpA1	outcome	CD4 on naive CD4+ T cell	Inverse variance weighted	2	-0.05008	0.57982	0.931171	-1.18653	1.08637	0.951153	0.30528	2.96349	0.992184
ebi-a-GCST90001574	2KZpA1	outcome	Terminally Differentiated CD4-CD8- T cell %T cell	Inverse variance weighted	3	-0.0171425	0.201363	0.932156	-0.411813	0.377528	0.983004	0.662448	1.45867	0.992184
ebi-a-GCST90002066	2KZpA1	outcome	CD4 on activated CD4 regulatory T cell	Inverse variance weighted	2	-0.0102872	0.126244	0.935055	-0.257726	0.237152	0.989765	0.772807	1.26763	0.992184
ebi-a-GCST90001894	2KZpA1	outcome	CD28 on CD28+ CD4+ T cell	Inverse variance weighted	2	0.0219947	0.278743	0.937107	-0.524341	0.568331	1.02224	0.591945	1.76532	0.992184
ebi-a-GCST90001658	2KZpA1	outcome	CD39+ CD4+ T cell %T cell	Inverse variance weighted	5	-0.00521061	0.0713642	0.941795	-0.145084	0.134663	0.994803	0.864949	1.14415	0.992184
ebi-a-GCST90001898	2KZpA1	outcome	CD28 on CD4+ T cell	Inverse variance weighted	2	0.02052	0.295402	0.94462	-0.558467	0.599507	1.02073	0.572085	1.82122	0.992184
ebi-a-GCST90001494	2KZpA1	outcome	Secreting CD4 regulatory T cell %CD4+ T cell	Inverse variance weighted	6	-0.00379149	0.0673437	0.955102	-0.135785	0.128202	0.996216	0.87303	1.13678	0.992184
ebi-a-GCST90001547	2KZpA1	outcome	Terminally Differentiated CD4+ T cell %T cell	Inverse variance weighted	5	0.0127683	0.22717	0.955178	-0.432485	0.458022	1.01285	0.648895	1.58094	0.992184
ebi-a-GCST90001887	2KZpA1	outcome	CD28 on secreting CD4 regulatory T cell	Inverse variance weighted	3	-0.00704364	0.13861	0.959472	-0.278718	0.264631	0.992981	0.756753	1.30295	0.992184
ebi-a-GCST90002113	2KZpA1	outcome	HLA DR on HLA DR+ T cell	Wald ratio	1	0.00739827	0.163173	0.963836	-0.312421	0.327217	1.00743	0.731674	1.3871	0.992184
ebi-a-GCST90002114	2KZpA1	outcome	HLA DR on HLA DR+ CD4+ T cell	Wald ratio	1	0.0107527	0.237157	0.963836	-0.454074	0.475579	1.01081	0.635036	1.60895	0.992184
ebi-a-GCST90001679	2KZpA1	outcome	CD25++ CD8+ T cell %T cell	Inverse variance weighted	2	-0.00893009	0.277745	0.974351	-0.553311	0.535451	0.99111	0.575043	1.70822	0.992419
ebi-a-GCST90001891	2KZpA1	outcome	CD28 on CD45RA- CD4 not regulatory T cell	Inverse variance weighted	3	0.00500345	0.17936	0.977745	-0.346542	0.356549	1.00502	0.707129	1.42839	0.992419
ebi-a-GCST90001511	2KZpA1	outcome	CD25++ CD45RA- CD4 not regulatory T cell %CD4+ T cell	Inverse variance weighted	2	0.0042143	0.184485	0.981775	-0.357377	0.365806	1.00422	0.699509	1.44168	0.992419
ebi-a-GCST90002098	2KZpA1	outcome	CD45RA on naive CD4+ T cell	Inverse variance weighted	10	0.00134057	0.0627916	0.982967	-0.121731	0.124412	1.00134	0.885387	1.13248	0.992419
ebi-a-GCST90001700	2KZpA1	outcome	CD45RA+ CD28- CD8+ T cell %T cell	Inverse variance weighted	37	4.46316e-06	0.000746532	0.99523	-0.00145874	0.00146767	1	0.998542	1.00147	0.99897
ebi-a-GCST90001696	2KZpA1	outcome	CD45RA- CD28- CD8+ T cell %CD8+ T cell	Inverse variance weighted	6	-4.40236e-06	0.00340937	0.99897	-0.00668676	0.00667796	0.999996	0.993336	1.0067	0.99897

## Sheet: FIN biobank
id.exposure	id.outcome	outcome	exposure	method	nsnp	b	se	pval	lo_ci	up_ci	or	or_lci95	or_uci95	pval_adjust
ebi-a-GCST90001478	finn-b-G6_MYASTHENIA	Myasthenia gravis || id:finn-b-G6_MYASTHENIA	CD4 regulatory T cell %CD4+ T cell || id:ebi-a-GCST90001478	Inverse variance weighted	2	-0.147575	0.537308	0.78358	-1.2007	0.905548	0.862797	0.300984	2.47329	0.818234
ebi-a-GCST90001479	finn-b-G6_MYASTHENIA	Myasthenia gravis || id:finn-b-G6_MYASTHENIA	CD4 regulatory T cell %T cell || id:ebi-a-GCST90001479	Wald ratio	1	-0.2074	0.863681	0.810225	-1.90021	1.48541	0.812694	0.149537	4.41679	0.818234
ebi-a-GCST90001556	finn-b-G6_MYASTHENIA	Myasthenia gravis || id:finn-b-G6_MYASTHENIA	Effector Memory CD8+ T cell %T cell || id:ebi-a-GCST90001556	Inverse variance weighted	2	0.0454339	0.197695	0.818234	-0.342049	0.432917	1.04648	0.710313	1.54175	0.818234
ebi-a-GCST90001871	finn-b-G6_MYASTHENIA	Myasthenia gravis || id:finn-b-G6_MYASTHENIA	HVEM on T cell || id:ebi-a-GCST90001871	Wald ratio	1	-0.190293	0.324022	0.557013	-0.825377	0.444791	0.826717	0.43807	1.56016	0.696266
ebi-a-GCST90001873	finn-b-G6_MYASTHENIA	Myasthenia gravis || id:finn-b-G6_MYASTHENIA	HVEM on Effector Memory CD8+ T cell || id:ebi-a-GCST90001873	Wald ratio	1	-0.19076	0.324816	0.557013	-0.827399	0.44588	0.826331	0.437185	1.56186	0.696266
ebi-a-GCST90001875	finn-b-G6_MYASTHENIA	Myasthenia gravis || id:finn-b-G6_MYASTHENIA	HVEM on CD4+ T cell || id:ebi-a-GCST90001875	Wald ratio	1	-0.186134	0.31694	0.557013	-0.807336	0.435068	0.830162	0.446045	1.54507	0.696266
ebi-a-GCST90001876	finn-b-G6_MYASTHENIA	Myasthenia gravis || id:finn-b-G6_MYASTHENIA	HVEM on Central Memory CD4+ T cell || id:ebi-a-GCST90001876	Wald ratio	1	-0.19076	0.324816	0.557013	-0.827399	0.44588	0.826331	0.437185	1.56186	0.696266
ebi-a-GCST90001877	finn-b-G6_MYASTHENIA	Myasthenia gravis || id:finn-b-G6_MYASTHENIA	HVEM on naive CD4+ T cell || id:ebi-a-GCST90001877	Wald ratio	1	-0.339775	0.373188	0.362578	-1.07122	0.391675	0.711931	0.342589	1.47946	0.696266
ebi-a-GCST90001878	finn-b-G6_MYASTHENIA	Myasthenia gravis || id:finn-b-G6_MYASTHENIA	HVEM on Effector Memory CD4+ T cell || id:ebi-a-GCST90001878	Wald ratio	1	-0.215128	0.322346	0.504527	-0.846926	0.416669	0.806438	0.428731	1.5169	0.696266
ebi-a-GCST90001879	finn-b-G6_MYASTHENIA	Myasthenia gravis || id:finn-b-G6_MYASTHENIA	HVEM on Terminally Differentiated CD4+ T cell || id:ebi-a-GCST90001879	Wald ratio	1	-0.303946	0.389589	0.435289	-1.06754	0.459647	0.737901	0.343853	1.58352	0.696266
ebi-a-GCST90001880	finn-b-G6_MYASTHENIA	Myasthenia gravis || id:finn-b-G6_MYASTHENIA	HVEM on CD45RA- CD4+ T cell || id:ebi-a-GCST90001880	Wald ratio	1	-0.181425	0.308921	0.557013	-0.786911	0.424061	0.834081	0.455249	1.52816	0.696266
ebi-a-GCST90001881	finn-b-G6_MYASTHENIA	Myasthenia gravis || id:finn-b-G6_MYASTHENIA	HVEM on CD8+ T cell || id:ebi-a-GCST90001881	Wald ratio	1	-0.280186	0.359133	0.435289	-0.984087	0.423715	0.755643	0.37378	1.52763	0.696266
ebi-a-GCST90001882	finn-b-G6_MYASTHENIA	Myasthenia gravis || id:finn-b-G6_MYASTHENIA	HVEM on Central Memory CD8+ T cell || id:ebi-a-GCST90001882	Wald ratio	1	-0.176261	0.300129	0.557013	-0.764515	0.411992	0.838399	0.46556	1.50982	0.696266
ebi-a-GCST90001959	finn-b-G6_MYASTHENIA	Myasthenia gravis || id:finn-b-G6_MYASTHENIA	CD4 on HLA DR+ CD4+ T cell || id:ebi-a-GCST90001959	Inverse variance weighted	2	0.84971	1.10749	0.442941	-1.32098	3.0204	2.33897	0.266874	20.4995	0.696266
ebi-a-GCST90002057	finn-b-G6_MYASTHENIA	Myasthenia gravis || id:finn-b-G6_MYASTHENIA	CD8 on Terminally Differentiated CD8+ T cell || id:ebi-a-GCST90002057	Inverse variance weighted	2	-0.270535	0.33672	0.421719	-0.930506	0.389436	0.762971	0.394354	1.47615	0.696266

## Sheet: UK biobank
id.exposure	id.outcome	outcome	exposure	method	nsnp	b	se	pval	lo_ci	up_ci	or	or_lci95	or_uci95	pval_adjust
ebi-a-GCST90001478	BUcaxb	outcome	CD4 regulatory T cell %CD4+ T cell || id:ebi-a-GCST90001478	Inverse variance weighted	2	-0.267434	0.458971	0.560109	-1.16702	0.632151	0.765341	0.311294	1.88165	0.996474
ebi-a-GCST90001479	BUcaxb	outcome	CD4 regulatory T cell %T cell || id:ebi-a-GCST90001479	Wald ratio	1	0.0497356	0.686484	0.942244	-1.29577	1.39525	1.05099	0.273686	4.03596	0.996474
ebi-a-GCST90001556	BUcaxb	outcome	Effector Memory CD8+ T cell %T cell || id:ebi-a-GCST90001556	Inverse variance weighted	2	-0.190832	0.345047	0.580222	-0.867123	0.485459	0.826272	0.420159	1.62492	0.996474
ebi-a-GCST90001871	BUcaxb	outcome	HVEM on T cell || id:ebi-a-GCST90001871	Wald ratio	1	-0.00148353	0.3357	0.996474	-0.659455	0.656488	0.998518	0.517133	1.92801	0.996474
ebi-a-GCST90001873	BUcaxb	outcome	HVEM on Effector Memory CD8+ T cell || id:ebi-a-GCST90001873	Wald ratio	1	-0.00148716	0.336522	0.996474	-0.66107	0.658096	0.998514	0.516298	1.93111	0.996474
ebi-a-GCST90001875	BUcaxb	outcome	HVEM on CD4+ T cell || id:ebi-a-GCST90001875	Wald ratio	1	-0.0014511	0.328362	0.996474	-0.64504	0.642138	0.99855	0.524641	1.90054	0.996474
ebi-a-GCST90001876	BUcaxb	outcome	HVEM on Central Memory CD4+ T cell || id:ebi-a-GCST90001876	Wald ratio	1	-0.00148716	0.336522	0.996474	-0.66107	0.658096	0.998514	0.516298	1.93111	0.996474
ebi-a-GCST90001877	BUcaxb	outcome	HVEM on naive CD4+ T cell || id:ebi-a-GCST90001877	Wald ratio	1	-0.29415	0.383662	0.443267	-1.04613	0.457829	0.745165	0.351295	1.58064	0.996474
ebi-a-GCST90001878	BUcaxb	outcome	HVEM on Effector Memory CD4+ T cell || id:ebi-a-GCST90001878	Wald ratio	1	-0.199965	0.331279	0.5461	-0.849271	0.449342	0.81876	0.427727	1.56728	0.996474
ebi-a-GCST90001879	BUcaxb	outcome	HVEM on Terminally Differentiated CD4+ T cell || id:ebi-a-GCST90001879	Wald ratio	1	-0.185402	0.400412	0.643343	-0.970209	0.599404	0.83077	0.379004	1.82103	0.996474
ebi-a-GCST90001880	BUcaxb	outcome	HVEM on CD45RA- CD4+ T cell || id:ebi-a-GCST90001880	Wald ratio	1	-0.00141439	0.320054	0.996474	-0.628721	0.625892	0.998587	0.533273	1.86991	0.996474
ebi-a-GCST90001881	BUcaxb	outcome	HVEM on CD8+ T cell || id:ebi-a-GCST90001881	Wald ratio	1	-0.170909	0.36911	0.643343	-0.894365	0.552547	0.842898	0.408867	1.73767	0.996474
ebi-a-GCST90001882	BUcaxb	outcome	HVEM on Central Memory CD8+ T cell || id:ebi-a-GCST90001882	Wald ratio	1	-0.00137414	0.310946	0.996474	-0.610827	0.608079	0.998627	0.542901	1.8369	0.996474
ebi-a-GCST90001959	BUcaxb	outcome	CD4 on HLA DR+ CD4+ T cell || id:ebi-a-GCST90001959	Inverse variance weighted	2	-0.0407867	0.887249	0.963334	-1.7798	1.69822	0.960034	0.168673	5.46422	0.996474
ebi-a-GCST90002057	BUcaxb	outcome	CD8 on Terminally Differentiated CD8+ T cell || id:ebi-a-GCST90002057	Inverse variance weighted	2	-0.496597	0.253496	0.0501139	-0.99345	0.000255879	0.608598	0.370297	1.00026	0.751708
