# Supplementary material for: Herpesvirus entry mediator on T cells as a protective factor for myasthenia gravis: A Mendelian randomization study
Source: Front Immunol. 2022 Aug 1;13:931821. doi: 10.3389/fimmu.2022.931821 (PMC9376372; doi:10.3389/fimmu.2022.931821)
Supplement: Supplementary File 3 — Pleiotropy analysis results for those significant SNPs displayed in primary and secondary analysis. [file Table_3.xlsx]

## Sheet: Sheet1
Exposure	SNP	Gene	Related traits (PMID)
CD4 regulatory T cell %T cell	rs1571025	RBM17	Lymphocyte percentage of white cells (27863252),Allergic disease (29083406),Hayfever, allergic rhinitis or eczema (UKBB),No blood clot, bronchitis, emphysema, asthma, rhinitis, eczema or allergy diagnosed by doctor (UKBB),Self-reported eczema or dermatitis (UKBB)
CD8 on Terminally Differentiated CD8+ T cell	rs2571390	\	Eosinophil count (27863252),Hematocrit (27863252),Immature fraction of reticulocytes (27863252),Lymphocyte count (27863252),Mean corpuscular hemoglobin (27863252),Mean corpuscular hemoglobin concentration (27863252),Monocyte count (27863252),Myeloid white cell count (27863252),Plateletcrit (27863252),Sum basophil neutrophil counts (27863252),Sum eosinophil basophil counts (27863252),Sum neutrophi…
CD8 on Terminally Differentiated CD8+ T cell	rs2523887	\	Basophil count (27863252),Granulocyte count (27863252),Lymphocyte count (27863252),Lymphocyte percentage of white cells (27863252),Monocyte count (27863252),Myeloid white cell count (27863252),Sum basophil neutrophil counts (27863252),Sum neutrophil eosinophil counts (27863252),White blood cell count (27863252),Primary sclerosing cholangitis (27992413),Ankylosing spondylitis (UKBB),Arm fat-free m…
HVEM on CD4+ T cell	rs1886730	TNFRSF14 (HVEM)	Inflammatory bowel disease (26192919),Ulcerative colitis (23128233),Ulcerative colitis (26192919),Arm fat mass left (UKBB),Body mass index (UKBB),Leg fat mass left (UKBB),No blood clot, bronchitis, emphysema, asthma, rhinitis, eczema or allergy diagnosed by doctor (UKBB),Whole body fat mass (UKBB),
HVEM on CD45RA- CD4+ T cell	rs1886730	TNFRSF14 (HVEM)	Inflammatory bowel disease (26192919),Ulcerative colitis (23128233),Ulcerative colitis (26192919),Arm fat mass left (UKBB),Body mass index (UKBB),Leg fat mass left (UKBB),No blood clot, bronchitis, emphysema, asthma, rhinitis, eczema or allergy diagnosed by doctor (UKBB),Whole body fat mass (UKBB),
HVEM on CD8+ T cell	rs2227313	TNFRSF14	None
HVEM on Central Memory CD4+ T cell	rs1886730	TNFRSF14 (HVEM)	Inflammatory bowel disease (26192919),Ulcerative colitis (23128233),Ulcerative colitis (26192919),Arm fat mass left (UKBB),Body mass index (UKBB),Leg fat mass left (UKBB),No blood clot, bronchitis, emphysema, asthma, rhinitis, eczema or allergy diagnosed by doctor (UKBB),Whole body fat mass (UKBB),
HVEM on Central Memory CD8+ T cell	rs1886730	TNFRSF14 (HVEM)	Inflammatory bowel disease (26192919),Ulcerative colitis (23128233),Ulcerative colitis (26192919),Arm fat mass left (UKBB),Body mass index (UKBB),Leg fat mass left (UKBB),No blood clot, bronchitis, emphysema, asthma, rhinitis, eczema or allergy diagnosed by doctor (UKBB),Whole body fat mass (UKBB),
HVEM on Effector Memory CD4+ T cell	rs2182176	LOC100996583	Inflammatory bowel disease (26192919),Ulcerative colitis (26192919),Primary sclerosing cholangitis (27992413),Arm fat mass left (UKBB),Hayfever, allergic rhinitis or eczema (UKBB),Leg fat mass left (UKBB),Weight (UKBB),Whole body fat mass (UKBB),
HVEM on Effector Memory CD8+ T cell	rs1886730	TNFRSF14 (HVEM)	Inflammatory bowel disease (26192919),Ulcerative colitis (23128233),Ulcerative colitis (26192919),Arm fat mass left (UKBB),Body mass index (UKBB),Leg fat mass left (UKBB),No blood clot, bronchitis, emphysema, asthma, rhinitis, eczema or allergy diagnosed by doctor (UKBB),Whole body fat mass (UKBB),
HVEM on naive CD4+ T cell	rs2234161	TNFRSF14 (HVEM)	None
HVEM on T cell	rs1886730	TNFRSF14 (HVEM)	Inflammatory bowel disease (26192919),Ulcerative colitis (23128233),Ulcerative colitis (26192919),Arm fat mass left (UKBB),Body mass index (UKBB),Leg fat mass left (UKBB),No blood clot, bronchitis, emphysema, asthma, rhinitis, eczema or allergy diagnosed by doctor (UKBB),Whole body fat mass (UKBB),
HVEM on Terminally Differentiated CD4+ T cell	rs2227313	TNFRSF14 (HVEM)	None
